# Supplementary material for: Hyperspectral Imaging Using Intracellular Spies: Quantitative Real-Time Measurement of Intracellular Parameters In Vivo during Interaction of the Pathogenic Fungus Aspergillus fumigatus with Human Monocytes
Source: PLoS One. 2016 Oct 11;11(10):e0163505. doi: 10.1371/journal.pone.0163505 (PMC5058474; doi:10.1371/journal.pone.0163505)
Supplement: S1 Dataset — Through the calibration of pH and the elimination of background signals, the standard curve for each pH range within the area of possible corresponding signals was determined. The calibration curves were used as the reference curves during analysis of the intracellular pH (Text A). Statistical figures: To provide the statistics, the experiments were repeated at least three times. Each figure includes three different data sets, plotted together (Text B). Imaging different stages of apoptosis upon infection: To complement our hyperspectral measurements of fluorescent signals, fluorescence microscopic images were taken. To determine the different apoptotic phases (early apoptosis, late apoptosis, necrosis and cell death phase), annexinV and propidium iodide (PI) were used to label the STS-induced cells and the cytosol was labelled with pHrodo green. Brighter fluorescence indicated the advanced apoptosis, while ultimately, the cells showed necrosis. by switching to the green filter, the early apoptotic cell could be distinguished (yield the lowest fluorescence) (Text C). Comparing the images of apoptotic cells infected with wild-type and mutant conidia: Within 4 h after induction by STS, the apoptotic but not necrotic cells were selected using PI and annexin V imaging and infected with A. fumigatus wild-type and pksP mutant conidia and the further changes in colour intensity were imaged. Although the monocytes infected with wild-type conidia (S6 A) were still apoptotic (S6 C), no acidic pH was detected around the conidia 7 h p.i. (S6 B), In contrast, apoptotic monocytes infected with mutant conidia (S6 D) under the same conditions showed acidic pH values (S6 E) as well as ongoing apoptosis (S6 F) (Text D). (XLSX) [file pone.0163505.s001.xlsx]

## Sheet: Raw  Data , Mutant infection 
uu 30 min infec 002	uu 45 min infec 003	uu 1h infec 004	uu 1h15min infec 005	uu 1h45min infec 006	uu 2h 15min infec 008	uu 2h 30min infec 009	uu 2h 45min infec 010	uu 2h infec 007	uu 3h 15min infec 011	uu 3h 30min infec 012	uu 3h 45min infec 013	uu 4h 14 min infec 015	uu 4h 30min infec 016	uu 4h infec 014	uu 4h45min infec 017	uu 5h 15 mininfec 019	uu 5h 45 mininfec 020	uu 5h infec 018	uu 6h 15mininfec 021	uu 6h 30 min infec 022	uu 6h 45 min infec 023	uu 7h 15 min infec 024	uu 7h 30 min infec 025	uu 8h infec 026	uu 8h 30 min infec 027
464	416	528	516	228	2308	328	372	204	472	472	436	252	308	552	356	480	184	328	332	420	188	156	372	360	204
698.667	320	108	100	364	2396	384	60	484	380	380	160	156	404	276	276	216	208	148	196	44	468	168	296	296	148
373.333	200	500	496	168	2452	500	368	640	536	536	360	316	660	416	304	700	120	556	400	276	480	412	688	660	464
688	236	404	468	400	2744	320	468	592	352	352	252	556	320	392	512	256	552	428	276	308	256	544	280	468	664
426.667	616	788	608	824	2576	1000	608	1028	212	212	676	368	532	872	748	772	912	624	684	492	884	300	988	380	936
1221.33	1284	880	572	624	2804	764	448	928	960	960	1280	656	916	804	752	944	664	716	288	328	992	756	936	928	832
1008	980	820	756	952	2956	1136	672	924	712	712	664	504	732	872	524	588	872	800	1032	1536	972	860	784	1088	1100
1482.67	884	992	1016	1216	3088	1144	916	560	696	696	1080	620	836	1216	904	940	692	1324	1276	932	964	1444	1000	1304	896
1173.33	792	1224	948	916	3420	1012	920	648	1372	1372	1012	1112	1176	1056	1076	948	1340	892	1296	1332	1092	948	916	784	1320
933.333	568	1404	996	1312	3080	1152	860	1144	1056	1056	1372	784	1344	848	1344	1376	856	1064	628	836	1060	772	1044	1252	1248
1317.33	1268	1376	988	1332	3236	888	1232	1064	908	908	1068	640	1024	1088	980	864	1024	1376	792	600	1116	792	1248	916	1108
1274.67	1256	1020	1268	660	3512	496	884	1400	1176	1176	1236	884	1556	1272	908	1188	1040	1256	1204	860	1388	480	1168	1080	776
1109.33	548	1004	920	996	3180	1124	1152	780	984	984	708	1000	868	556	660	756	812	304	1160	1080	828	1248	824	948	772
698.667	788	928	940	820	2976	588	676	636	680	680	752	664	680	624	760	960	1092	576	104	508	608	628	728	616	572
816	512	712	552	476	2968	448	592	616	616	616	368	600	508	536	304	480	388	104	640	792	324	856	620	380	416
768	612	548	520	744	2768	292	308	700	676	676	712	232	560	736	288	804	616	816	440	640	648	500	812	500	660
933.333	240	1104	336	704	2588	588	472	364	544	544	512	400	272	356	324	480	524	692	252	452	508	772	360	700	652
1141.33	324	752	376	624	2776	156	388	472	204	204	124	468	648	392	276	396	404	216	400	552	564	400	116	432	456
997.333	644	1012	652	252	2704	260	708	780	356	356	700	544	368	712	456	528	596	436	556	512	640	364	476	868	436
986.667	576	696	384	288	2692	340	376	504	564	564	444	192	420	540	552	160	220	328	216	216	548	60	332	336	324
805.333	408	452	352	196	2616	548	208	608	272	272	132	740	300	336	176	72	0	132	348	312	392	316	16	136	276
602.667	404	772	252	296	2472	44	100	392	552	552	320	344	116	272	52	432	328	180	260	324	320	68	348	340	204
656	932	956	348	140	2836	344	208	420	640	640	308	280	472	428	500	560	360	496	384	528	460	244	640	164	292
938.667	120	192	168	332	2268	228	92	92	152	152	44	444	328	296	208	168	52	108	188	496	280	272	284	84	84
298.667	284	748	528	268	2632	256	272	576	516	516	276	192	16	56	168	92	72	240	208	272	144	192	196	64	300
128	332	1012	364	308	2620	304	300	272	360	360	360	0	180	212	540	276	200	84	224	152	208	424	160	336	136
453.333	268	752	172	328	2236	72	376	320	232	232	0	348	188	92	144	56	160	168	656	152	216	144	128	364	192
528	452	920	148	436	2496	292	136	288	336	336	116	220	320	344	68	172	188	316	20	164	184	156	124	168	76
922.667	768	1452	252	184	2448	0	320	368	368	368	340	16	396	264	380	204	416	532	112	312	160	0	248	332	896
858.667	852	1336	300	236	2548	72	72	488	116	116	296	468	412	188	256	436	228	300	152	88	336	364	252	300	464
1050.67	488	316	248	228	2612	468	232	128	304	304	220	168	468	88	104	200	0	104	292	296	0	156	208	128	112
288	916	696	124	88	2664	120	132	140	56	56	308	276	72	88	76	168	304	192	104	152	120	344	144	148	68
304	868	784	172	84	2508	128	16	112	184	184	192	188	140	96	364	220	124	140	100	200	180	288	304	132	4
421.333	328	720	228	1172	2708	356	8	152	20	20	28	200	0	164	92	40	16	60	52	120	116	176	164	196	148
234.667	836	1072	20	916	2420	324	136	260	456	456	20	68	32	380	168	204	344	412	128	104	536	572	188	172	128
677.333	292	1108	296	464	2552	64	320	280	696	696	356	176	124	180	128	4	56	52	56	48	80	220	176	96	68
453.333	720	1240	148	560	2528	340	68	52	92	92	8	0	192	140	8	0	0	32	128	84	116	100	228	128	268
565.333	648	1060	180	620	2404	60	332	252	284	284	292	24	140	416	192	64	56	196	92	172	412	12	120	220	84
506.667	612	1272	716	740	2752	300	284	336	300	300	148	196	196	124	52	376	88	92	52	240	240	148	112	292	256
741.333	488	1268	256	476	2472	0	372	444	336	336	0	336	236	204	136	80	84	408	412	208	196	256	36	236	24
208	640	1376	236	220	2388	164	404	324	504	504	356	344	268	460	164	348	252	292	276	228	336	0	176	388	140
720	752	1320	364	208	2668	72	80	232	356	356	256	24	144	128	264	340	176	368	280	172	344	380	268	368	136
245.333	1168	1288	504	656	2544	44	396	344	636	636	408	100	480	260	272	512	104	472	380	296	468	300	112	96	152
629.333	716	1660	452	920	2740	268	252	548	380	380	524	196	32	152	204	396	312	140	356	88	76	332	120	352	424
741.333	640	1284	440	900	2872	384	200	260	144	144	92	40	88	192	176	236	0	92	132	172	240	488	88	72	80
128	636	1308	432	800	2708	176	272	576	276	276	168	8	0	180	100	376	288	412	120	124	100	248	192	212	192
709.333	616	1220	764	560	3032	116	80	40	520	520	244	104	364	104	284	176	244	180	288	44	124	60	108	96	508
677.333	540	1372	216	256	2800	56	40	284	316	316	124	232	120	200	68	72	92	224	112	276	144	0	76	84	148
389.333	536	1140	872	892	2776	156	160	480	476	476	116	104	16	156	364	140	64	460	16	92	0	12	76	280	148
746.667	652	1324	936	752	2896	164	140	360	456	456	296	324	188	116	180	220	216	272	524	220	428	268	176	160	172
794.667	596	1240	596	576	2984	244	252	468	212	212	156	232	260	484	124	324	232	72	272	328	236	0	180	308	252
954.667	676	1588	652	700	2512	332	400	204	196	196	184	248	44	84	180	72	152	128	268	432	4	400	204	128	144
512	1288	1840	508	604	2428	44	224	504	380	380	188	288	28	564	280	196	264	644	60	228	264	72	444	536	300
693.333	604	1124	708	252	2588	0	292	304	172	172	60	408	0	36	0	16	20	76	156	260	0	12	36	24	204
282.667	352	940	136	680	2628	16	228	76	512	512	132	48	112	252	16	488	136	16	152	376	120	168	268	56	0
288	784	1016	164	252	2668	184	200	120	288	288	48	52	100	200	176	96	124	312	8	72	8	0	120	188	256
1109.33	408	1284	264	1092	2616	56	40	448	504	504	292	68	0	52	88	92	188	256	316	4	100	140	100	104	68
277.333	580	1180	692	108	2760	88	236	212	312	312	0	264	140	272	88	64	240	192	396	236	100	400	84	0	232
528	796	1172	276	456	2488	348	120	64	168	168	60	492	60	108	120	264	324	412	124	276	96	220	148	144	144
688	1308	1780	460	64	2752	96	128	700	512	512	412	72	320	492	352	496	400	548	144	184	328	88	316	492	252
954.667	752	1016	464	300	2844	192	52	404	372	372	236	264	180	176	268	160	264	456	156	308	184	176	216	40	16
368	1324	1448	704	364	2572	80	340	1060	712	712	320	108	352	400	368	272	364	504	364	312	160	328	436	600	508
933.333	304	1324	392	484	3236	132	240	120	256	256	0	268	0	152	48	332	28	232	288	424	20	180	0	24	36
277.333	212	1084	384	560	2572	492	52	296	36	36	16	204	116	104	0	72	264	68	224	56	92	116	48	32	132
480	700	1256	204	700	2704	68	132	152	380	380	388	212	204	160	48	220	128	296	132	64	136	288	144	224	212
426.667	800	1448	720	416	2632	0	388	376	288	288	384	244	60	108	252	396	268	188	376	424	124	480	312	296	388
858.667	592	1288	204	232	2476	0	136	268	256	256	112	332	152	148	248	92	128	116	368	632	180	0	12	196	0
565.333	488	1504	348	564	2780	0	0	328	232	232	124	100	276	196	40	240	248	196	80	92	308	20	40	304	116
976	424	1076	608	824	2800	276	200	312	140	140	108	112	284	24	136	108	172	96	164	324	184	204	0	48	184
282.667	1020	1740	844	524	2724	168	44	276	820	820	76	296	284	664	364	580	244	156	272	124	260	300	500	536	460
928	660	944	540	948	2300	260	196	288	212	212	64	280	56	168	92	140	0	124	372	424	284	204	0	100	428
432	568	1248	512	564	2648	212	0	324	32	32	12	256	0	28	0	40	0	132	32	92	0	88	0	104	112
581.333	688	1640	468	1108	2468	136	160	384	460	460	316	384	144	224	244	204	208	88	216	304	248	220	68	272	72
1045.33	344	1216	492	396	2280	136	412	272	124	124	76	232	168	84	200	108	40	40	200	244	268	72	220	0	88
378.667	448	904	416	676	2580	152	512	88	560	560	144	264	172	196	216	124	4	220	776	220	116	4	100	124	324
426.667	872	1000	176	488	2404	232	392	240	360	360	0	528	36	116	252	16	492	224	280	320	212	244	120	304	104
656	968	1256	376	328	2608	216	100	572	220	220	140	256	152	388	192	400	376	428	80	144	252	168	196	120	184
490.667	652	1220	588	380	2832	284	140	600	292	292	196	344	324	312	380	368	272	260	268	376	172	332	324	84	144
725.333	408	1208	916	808	2616	164	268	256	264	264	64	28	80	52	160	96	100	172	372	428	96	216	100	280	68
410.667	392	1676	724	660	2672	88	84	252	344	344	292	412	284	300	60	320	16	336	456	204	180	428	176	324	200
618.667	632	1124	248	792	2508	312	0	128	320	320	108	188	28	408	176	120	376	284	80	212	136	128	292	192	252
906.667	552	1712	224	860	2672	276	340	552	608	608	628	172	328	596	460	140	436	296	656	368	376	492	264	208	296
629.333	796	1472	748	900	2928	400	248	640	376	376	304	296	188	392	24	168	192	188	416	288	180	612	112	200	364
544	392	1332	216	528	2980	244	68	336	304	304	364	388	8	120	148	248	184	272	244	200	92	24	12	12	208
277.333	972	1632	544	256	2548	224	476	496	648	648	556	280	380	272	40	536	572	444	488	312	544	176	312	500	256
810.667	940	1600	568	936	2664	236	156	320	600	600	128	356	136	448	136	188	508	476	352	636	240	312	128	788	100
992	404	652	276	752	2680	224	516	64	276	276	208	96	64	120	16	8	152	232	396	428	208	436	0	168	0
80	1236	1084	248	764	2572	364	340	488	468	468	252	0	496	172	300	336	108	520	484	276	380	268	544	556	188
869.333	388	1104	856	164	2556	0	116	372	540	540	368	232	40	332	40	72	252	240	24	152	180	160	64	96	0
688	788	1368	704	424	2852	460	244	560	684	684	364	172	104	444	308	276	8	88	124	272	32	28	56	192	236
912	892	1396	408	604	2660	548	292	316	452	452	352	220	300	408	400	388	424	540	196	284	300	124	236	708	412
944	1096	1608	464	580	2652	724	176	232	424	424	304	392	272	396	244	548	648	108	232	332	244	464	204	424	240
480	1108	1388	724	856	2956	252	712	888	452	452	648	252	448	288	556	296	336	504	608	548	452	732	288	840	404
917.333	612	1316	240	860	2808	348	544	504	364	364	216	548	208	0	164	460	480	156	440	132	44	568	180	320	116
474.667	812	1052	452	1096	2788	556	296	28	680	680	188	372	16	332	312	216	384	248	216	612	308	568	88	460	156
949.333	424	1112	492	792	2756	280	316	560	368	368	468	192	192	244	208	248	604	92	276	416	280	256	200	380	136
538.667	340	1436	680	728	2856	396	464	560	732	732	380	76	324	356	100	176	344	200	456	620	184	508	420	888	420
938.667	660	1168	288	916	2844	408	156	580	220	220	304	400	312	116	208	264	464	332	428	200	228	268	120	208	236
682.667	1528	1372	672	196	2756	476	420	760	900	900	856	140	936	820	912	816	600	708	636	480	816	456	932	892	668
1264	1264	1192	924	480	3124	396	256	836	692	692	616	444	176	588	12	500	472	444	628	480	748	352	864	732	580
1205.33	1040	1920	1492	1052	3108	672	576	732	792	792	356	312	612	168	68	492	264	364	860	716	576	584	336	664	736
1056	892	1592	792	924	3112	472	296	780	820	820	392	564	500	812	504	712	376	448	624	744	236	668	264	264	540
688	960	1468	524	696	3228	424	500	632	484	484	292	680	244	284	156	392	596	432	520	488	340	600	608	252	496
869.333	716	1380	544	1124	3232	152	324	344	796	796	336	552	52	352	96	440	600	228	432	780	420	260	272	460	280
1152	780	1464	328	996	2764	544	204	260	788	788	444	148	364	608	312	560	668	456	448	276	656	752	804	520	448
512	1212	1004	400	776	2756	460	684	424	588	588	360	220	488	312	492	328	356	420	412	284	508	40	416	548	260
805.333	1092	1112	656	576	2728	108	776	316	768	768	248	200	124	488	280	392	352	168	596	728	364	396	476	132	180
506.667	724	1268	472	408	2812	156	268	316	316	316	80	656	336	72	224	220	24	372	432	568	36	332	144	300	264
618.667	688	1520	344	844	2872	416	104	720	416	416	180	276	356	176	144	128	468	404	436	100	256	296	424	356	304
528	708	1804	980	408	2712	348	268	484	208	208	380	132	48	152	320	212	432	340	688	824	284	180	364	376	492
794.667	488	1280	216	468	2852	196	248	264	328	328	172	620	268	100	276	124	272	188	380	324	136	376	92	316	212
784	688	1176	216	576	2660	164	284	308	828	828	72	156	448	220	148	312	100	420	704	308	72	152	0	232	180
394.667	676	1396	256	532	2532	204	288	516	404	404	0	332	272	344	308	196	172	380	524	136	392	240	172	24	396
506.667	800	1204	504	372	2480	412	468	344	408	408	264	428	168	12	128	252	256	132	724	624	72	572	408	232	336
293.333	636	1420	188	536	2548	416	180	520	480	480	52	328	132	200	92	320	184	0	508	552	96	200	132	160	464
261.333	312	844	148	428	2624	556	16	220	184	184	164	280	4	168	244	212	4	0	52	420	308	56	228	372	0
336	632	1244	408	392	2872	20	320	548	796	796	240	280	0	60	64	352	188	484	208	392	212	404	232	124	584
469.333	1064	1460	340	612	2520	692	48	452	908	908	216	880	440	460	448	268	652	288	388	228	500	708	364	356	660
608	776	1272	64	320	2460	148	128	592	304	304	448	340	212	468	352	392	600	400	408	24	760	128	272	404	504
1786.67	508	1136	268	428	2688	248	56	156	132	132	56	496	48	48	52	140	188	344	120	316	284	220	244	192	272
752	960	764	224	412	2816	20	196	408	188	188	228	328	288	360	124	164	344	296	172	128	348	456	160	244	40
661.333	636	1068	332	576	2856	288	44	196	504	504	372	260	132	132	260	172	428	116	760	228	352	116	68	364	88
501.333	416	1180	372	488	2892	424	64	232	304	304	180	284	192	236	48	108	268	300	244	384	112	232	180	496	180
581.333	488	752	76	16	2340	252	0	132	160	160	20	260	68	260	80	304	372	68	136	228	100	204	348	96	128
245.333	40	824	344	488	2524	0	228	104	124	124	104	12	0	0	16	236	72	40	472	592	88	444	68	168	312
26.6667	164	1096	492	552	2732	88	208	220	184	184	188	308	92	44	64	136	284	48	132	288	284	192	160	216	296
506.667	856	1240	220	216	2948	0	200	120	332	332	100	52	348	260	60	252	204	96	196	24	196	132	20	292	120
704	440	756	612	740	2676	132	224	332	188	188	48	4	236	0	0	60	72	0	596	564	436	196	304	112	104
538.667	416	984	432	68	2576	312	240	116	280	280	144	72	248	72	0	76	148	172	56	0	4	396	36	76	4
405.333	152	804	232	268	2356	84	240	68	160	160	260	96	16	256	0	48	112	192	452	400	116	136	148	124	108
266.667	264	544	484	116	2700	216	40	32	280	280	72	400	52	36	20	20	60	0	136	72	96	336	152	120	0
464	480	752	160	676	2388	308	48	276	100	100	232	68	188	16	204	128	212	276	92	272	428	192	152	592	36
336	396	972	364	4	2668	44	408	480	264	264	384	144	240	360	176	216	240	324	388	336	200	188	252	272	256
538.667	404	624	188	504	2620	240	88	276	384	384	20	416	128	208	48	128	384	124	100	152	184	160	108	284	52
421.333	252	1000	188	356	2696	112	340	164	432	432	24	72	24	48	132	44	176	40	468	552	112	356	184	312	80
496	260	952	408	296	2584	12	152	72	64	64	296	344	188	88	188	312	208	32	364	384	48	332	80	88	132
304	184	564	0	368	2700	92	0	208	92	92	48	272	164	168	100	224	300	48	40	40	112	232	140	104	92
197.333	444	1004	432	588	2376	412	28	80	300	300	0	44	340	60	348	156	344	324	328	72	132	472	216	144	48
522.667	540	832	316	44	2808	0	140	368	460	460	84	240	184	120	432	388	16	104	352	112	216	0	184	148	392
528	220	732	408	376	2136	132	4	144	124	124	64	128	76	24	100	204	168	200	344	204	200	368	304	164	84
314.667	732	696	764	404	2404	248	56	272	276	276	160	452	112	384	160	180	452	100	348	280	480	256	56	80	228
650.667	304	1276	320	404	2408	376	120	776	124	124	164	184	40	360	96	268	216	392	364	272	44	592	120	224	284
586.667	1116	1144	312	440	2512	300	272	516	832	832	540	216	636	588	664	532	312	548	400	256	600	308	460	568	364
816	332	1380	524	72	2476	0	200	232	220	220	144	452	52	168	24	224	40	480	368	92	340	312	64	200	404
549.333	604	744	476	224	2456	148	140	212	284	284	280	184	120	208	432	92	180	252	44	24	260	16	324	232	40
378.667	452	600	4	164	2356	304	148	460	376	376	192	52	100	128	260	92	76	348	268	116	288	96	28	136	288
677.333	204	408	308	8	2428	180	4	100	184	184	0	108	100	252	164	96	68	232	24	52	124	168	216	212	0
378.667	220	308	252	324	2740	0	356	0	264	264	4	328	40	92	36	120	348	160	380	320	316	308	24	184	276
341.333	216	572	280	212	2788	128	192	296	368	368	116	72	148	152	200	264	100	204	144	252	376	52	16	208	0
757.333	168	504	176	176	2592	24	0	0	0	0	80	160	20	0	0	88	80	20	496	52	244	100	172	72	204
64	356	444	12	56	2528	0	0	64	168	168	20	68	0	52	0	116	432	172	0	20	88	0	0	12	0
192	128	316	152	96	2572	0	168	344	24	24	164	0	132	108	40	0	164	168	248	84	12	40	36	104	100
586.667	284	452	136	48	2544	0	76	76	364	364	72	348	12	12	52	0	0	168	168	20	124	32	56	0	120
501.333	120	284	120	336	2616	96	52	76	56	56	52	92	364	68	76	48	240	372	208	120	212	172	280	288	148
357.333	96	700	424	20	2524	380	64	140	92	92	36	32	56	4	20	112	48	168	116	468	36	240	20	248	84
416	180	444	40	108	2716	96	20	112	172	172	0	144	0	0	80	80	80	0	132	40	124	88	0	64	144
586.667	168	588	200	156	2812	68	204	0	32	32	112	176	32	0	128	0	0	0	152	224	0	16	96	0	0
218.667	244	68	80	156	2724	92	12	16	128	128	0	144	0	32	0	48	112	0	108	264	0	52	52	0	0
373.333	544	444	208	320	2912	132	172	0	208	208	236	0	0	16	120	152	372	356	152	68	192	224	148	40	0
656	152	680	340	236	2588	232	48	384	88	88	104	76	16	212	44	28	176	472	76	224	144	124	172	164	120
325.333	116	584	508	104	2656	0	100	12	132	132	0	368	60	60	0	48	84	0	396	92	0	92	24	232	12
272	200	404	8	64	2604	92	72	60	160	160	8	0	116	44	40	0	124	200	128	0	0	144	176	52	312
234.667	428	252	204	248	2576	180	248	164	132	132	52	20	68	140	0	240	104	0	116	240	128	260	180	72	252
778.667	540	588	228	176	2524	0	232	252	312	312	300	4	152	208	328	324	348	228	152	180	556	172	264	356	148
928	180	728	452	288	2764	0	40	184	152	152	308	308	368	332	188	24	76	196	304	120	16	28	260	100	472
736	336	796	384	408	2768	144	312	308	156	156	88	336	180	324	208	300	36	288	340	172	240	16	144	216	340
501.333	116	484	624	4	2656	80	104	180	132	132	272	212	48	316	72	84	0	152	300	328	172	132	60	208	188
954.667	136	536	60	0	3012	0	0	108	0	0	36	400	96	48	28	140	0	52	28	140	128	12	36	0	44
597.333	492	332	340	212	2660	224	40	16	240	240	24	144	176	112	308	132	56	52	56	168	192	40	228	276	44
213.333	0	96	124	244	2408	312	48	68	0	0	0	0	40	24	0	0	0	8	144	0	0	172	0	0	0
0	456	612	336	180	2592	36	320	304	244	244	252	200	256	356	260	240	128	288	132	164	332	0	176	288	156
757.333	508	828	288	228	2740	152	180	420	208	208	92	380	28	116	52	140	356	144	344	152	360	0	192	4	260
650.667	204	376	68	236	2688	44	0	220	128	128	228	84	156	56	0	128	88	84	196	116	28	8	0	104	80
720	296	264	92	0	2516	0	228	0	260	260	168	0	112	44	0	68	32	0	164	24	160	184	140	136	0
298.667	376	652	12	636	2776	88	160	124	284	284	300	104	56	164	28	136	196	76	52	208	44	168	116	160	332
288	368	352	200	276	2492	20	92	8	0	0	32	0	144	0	0	168	36	128	44	12	40	48	24	56	68
560	644	772	112	96	2828	84	48	404	208	208	220	184	24	280	192	172	96	168	88	116	360	24	272	72	144
906.667	188	340	304	108	2720	12	188	28	196	196	76	108	172	52	144	72	0	160	0	120	252	152	144	28	12
432	308	508	20	400	2556	68	152	288	104	104	52	120	0	64	124	124	340	64	152	20	88	48	300	12	120
432	812	428	400	88	2748	4	164	256	324	324	124	28	288	204	156	188	72	336	252	636	280	236	260	336	164
560	488	728	524	212	2912	68	52	228	420	420	164	328	44	208	152	160	256	240	204	216	192	0	248	76	500
314.667	408	788	0	220	2688	0	64	284	300	300	40	188	0	0	224	312	240	240	0	84	224	100	200	224	140
474.667	212	296	136	228	2804	0	156	84	176	176	92	132	12	44	168	28	52	216	64	188	8	52	88	92	124
874.667	100	492	288	104	2964	88	256	76	132	132	112	64	100	36	80	104	36	224	188	72	132	180	572	244	100
549.333	376	496	160	200	2580	308	168	84	156	156	8	188	4	204	92	516	24	48	352	264	56	100	264	280	432
853.333	120	564	264	72	2416	4	24	156	112	112	116	100	52	140	0	36	108	0	152	204	16	60	220	52	84
506.667	56	408	104	212	2492	200	152	48	24	24	16	112	16	24	0	48	0	0	76	84	52	0	8	40	240
32	124	40	28	212	2600	104	4	88	252	252	52	152	88	0	0	0	0	0	40	92	48	0	0	32	12
304	72	508	296	316	2592	192	316	176	72	72	8	72	52	32	0	8	0	84	456	220	40	336	0	176	128
442.667	152	340	84	64	2980	36	160	92	212	212	76	236	64	100	12	64	0	148	144	136	68	324	24	96	24
453.333	32	320	56	148	2628	224	148	316	16	16	16	292	0	68	8	24	72	8	344	544	132	204	0	72	44
400	4	120	168	484	2744	0	64	152	160	160	0	144	196	64	72	0	4	44	28	344	300	348	224	52	0
608	500	396	312	236	2812	8	0	436	160	160	328	176	108	332	252	396	300	472	0	260	268	132	184	256	80
800	172	256	76	20	2684	132	76	0	120	120	0	180	84	28	4	0	0	0	116	0	80	0	0	48	288
480	52	188	252	180	2772	276	72	128	164	164	144	4	60	164	0	28	80	40	72	44	168	240	72	44	144
869.333	424	344	356	116	2732	52	116	148	184	184	8	308	476	80	196	152	16	420	156	160	84	120	164	84	256
794.667	276	332	152	0	2676	0	208	312	212	212	120	400	148	168	344	208	84	208	0	80	132	0	112	64	148
837.333	184	384	20	52	2860	0	132	72	224	224	36	20	280	188	132	276	164	84	304	220	0	4	524	268	136
570.667	164	208	120	0	2780	140	44	0	4	4	0	236	24	224	24	116	0	0	216	240	132	64	44	16	0
234.667	440	552	216	400	2784	140	176	132	332	332	400	0	72	4	84	164	0	124	148	132	284	8	168	84	44
501.333	240	140	84	0	2892	0	136	0	0	0	24	352	0	0	92	40	0	16	0	0	0	104	0	0	0
0	704	344	100	0	2940	80	80	384	228	228	132	4	0	80	128	72	180	52	0	68	0	0	92	0	424
693.333	392	684	40	64	2612	272	24	216	152	152	144	136	224	256	220	72	48	156	0	0	128	176	120	40	168
656	188	448	132	36	2892	0	176	140	208	208	168	132	0	32	264	92	160	60	80	8	96	16	148	308	56
336	424	304	196	16	2844	0	168	112	232	232	264	112	164	180	204	308	344	108	96	244	232	8	124	0	176
693.333	104	380	188	568	2724	280	164	80	32	32	144	104	60	188	108	0	112	0	100	160	0	52	124	0	328
416	244	288	0	136	2828	36	16	64	308	308	40	308	208	80	152	232	20	0	0	0	32	16	316	0	368
538.667	240	256	460	252	3088	284	108	88	48	48	120	104	324	220	164	180	288	144	288	268	316	56	28	188	196
810.667	108	216	52	152	2712	200	0	236	64	64	68	140	100	60	0	0	244	0	0	0	124	0	16	180	0
416	200	152	0	0	2680	4	68	60	0	0	0	156	144	72	0	92	12	20	96	44	0	112	108	0	84
496	288	400	28	332	2920	0	36	32	164	164	116	0	104	0	4	32	24	124	100	92	336	88	24	100	28
352	200	72	32	116	2976	88	400	232	0	0	0	0	8	0	80	104	168	124	336	132	0	396	140	20	284
688	240	204	288	112	2716	104	68	68	228	228	56	96	256	292	0	212	84	256	220	428	152	144	56	200	180
666.667	252	236	104	0	3040	0	0	280	144	144	100	160	480	92	192	112	0	140	196	92	168	152	76	344	172
1029.33	144	52	164	212	2896	128	0	0	64	64	44	436	0	0	28	4	60	92	12	0	0	320	0	0	72
352	544	288	176	56	2956	176	264	176	124	124	136	52	136	116	168	216	40	168	244	84	152	76	0	240	172
602.667	712	244	108	0	3068	108	136	168	112	112	136	0	304	176	184	76	268	136	340	196	192	124	284	248	136
464	448	344	80	44	2692	272	140	212	20	20	192	208	196	224	0	184	20	56	72	112	196	160	408	36	240
1018.67	0	208	164	128	3316	156	264	64	276	276	0	148	164	228	252	0	260	172	72	244	260	120	0	24	348
661.333	284	292	408	0	3176	72	8	48	244	244	224	260	76	212	112	224	0	264	176	44	140	240	36	116	68
1317.33	600	188	56	164	3196	4	0	8	308	308	16	96	148	296	196	152	104	196	36	180	384	36	168	376	100
736	264	240	308	0	3040	0	68	140	368	368	200	40	40	212	352	168	104	144	184	704	124	48	76	344	408
613.333	352	104	0	16	3204	28	0	64	376	376	124	108	80	28	164	0	344	0	32	144	168	24	144	248	220
688	176	664	196	60	3232	272	148	140	312	312	0	0	0	28	44	252	124	252	216	152	96	28	24	68	220
757.333	260	188	0	24	3248	88	0	0	44	44	0	40	208	8	16	16	116	80	0	8	120	28	160	72	4
277.333	324	164	268	44	3368	192	352	128	208	208	28	0	308	320	4	92	196	252	4	0	320	208	136	392	296
1077.33	616	540	152	64	3824	188	68	184	200	200	72	112	248	236	96	236	284	0	344	288	68	12	4	72	100
592	192	308	0	244	3604	172	48	132	364	364	296	504	104	156	0	312	416	200	152	0	264	436	236	148	456
1088	348	412	124	332	3784	388	48	12	148	148	52	24	68	88	156	136	24	0	80	172	316	72	140	44	108
784	144	520	360	164	3436	176	520	348	268	268	304	192	276	320	164	336	0	16	708	236	56	348	364	76	92
1237.33	348	184	68	136	3708	356	108	288	540	540	232	212	228	152	312	4	56	8	240	136	480	304	8	348	52
1098.67	180	44	164	124	3468	280	80	0	20	20	0	236	0	0	160	36	16	0	144	128	36	72	144	36	24
485.333	108	200	192	288	3608	240	12	172	200	200	244	0	192	0	32	256	0	60	112	40	44	0	92	24	288
458.667	172	372	200	400	3504	192	240	216	352	352	140	48	444	272	316	92	224	104	256	804	236	164	368	140	232
928	540	352	244	192	3444	188	40	168	320	320	76	372	140	376	244	156	332	280	80	316	140	60	164	416	56
997.333	104	220	0	36	3304	272	0	112	144	144	72	196	40	72	68	144	264	40	328	200	256	172	448	332	304
1029.33	80	336	192	120	3280	56	244	44	68	68	0	144	248	100	120	0	124	44	144	268	44	232	164	0	148
346.667	352	224	108	32	3768	72	332	88	304	304	0	116	208	248	100	256	320	132	64	60	196	96	364	48	160
901.333	132	264	56	204	3276	96	0	248	388	388	40	120	132	104	180	252	0	32	64	20	84	72	0	200	124
704	404	528	292	148	3480	104	384	176	452	452	320	400	224	148	524	596	448	48	116	448	264	132	364	416	336
1157.33	468	152	224	144	3260	220	92	36	432	432	64	52	208	464	440	160	148	84	68	84	56	156	296	284	200
554.667	0	28	0	112	3556	0	160	12	36	36	0	140	0	96	92	0	0	0	0	72	76	32	0	0	0
165.333	312	212	180	288	3748	72	100	0	200	200	160	0	112	156	184	64	72	104	436	0	84	244	0	16	0
837.333	144	164	32	256	3588	92	60	0	132	132	0	76	72	80	0	48	24	124	16	312	116	296	0	44	120
522.667	104	56	152	4	3584	88	0	40	300	300	200	60	80	148	8	64	32	32	104	128	40	140	488	20	496
986.667	528	516	496	116	3592	320	244	436	304	304	248	384	392	200	180	152	244	328	392	208	212	764	208	48	244
1034.67	232	12	152	492	4004	260	176	40	232	232	0	568	148	76	80	140	172	0	324	156	196	52	228	136	8
176	672	352	108	0	4088	24	96	152	52	52	120	164	60	184	36	328	0	76	72	16	112	80	192	156	204
1194.67	576	384	0	132	3908	108	196	52	52	52	228	300	68	0	384	40	0	0	0	440	88	340	280	96	0
1040	424	100	0	0	3976	0	0	236	136	136	220	32	52	44	184	224	340	4	152	68	180	0	112	196	52
858.667	224	196	316	0	3980	88	0	0	0	0	116	92	0	0	0	0	0	0	36	132	0	0	0	0	0
320	356	448	124	4	4336	60	84	108	608	608	136	60	0	252	0	360	176	308	216	364	108	208	216	368	276
1392	308	0	0	36	3968	100	0	0	32	32	0	252	136	16	0	16	4	0	188	0	84	4	112	40	0
864	344	108	144	80	4368	76	76	0	52	52	0	68	64	0	116	76	204	0	152	36	16	0	100	212	164
1728	556	120	0	148	4600	0	136	0	0	0	136	0	0	40	84	0	56	0	36	136	0	172	0	276	48
1552	560	0	0	0	4716	0	0	40	0	0	0	0	20	0	0	0	0	0	72	0	0	0	0	0	24
1338.67	464	300	280	356	4428	148	56	128	248	248	0	172	104	132	56	36	0	20	120	0	80	4	168	56	0
672	484	104	0	0	4920	4	184	172	140	140	0	0	180	160	200	152	0	104	144	196	108	232	168	120	8

## Sheet: SmoothData_spline
uu 30 min infec 002	uu 45 min infec 003	uu 1h infec 004	uu 1h15min infec 005	uu 2h 15min infec 008	uu 2h 30min infec 009	uu 2h 45min infec 010	uu 2h infec 007	uu 3h 15min infec 011	uu 3h 30min infec 012	uu 3h 45min infec 013	uu 4h 14 min infec 015	uu 4h 30min infec 016	uu 4h infec 014	uu 4h45min infec 017	uu 5h infec 018	uu 6h 15mininfec 021	uu 6h 30 min infec 022	uu 6h 45 min infec 023	uu 7h 15 min infec 024	uu 7h 30 min infec 025	uu 8h infec 026	uu 8h 30 min infec 027
464	416	528	516	2308	328	372	204	472	472	436	252	308	552	356	328	332	420	188	156	372	360	204
550.453	481.624	457.992	348.081	2482.77	640.294	308.2	622.724	417.526	417.526	436.924	277.79	521.198	487.984	466.929	476.468	381.657	243.964	562.723	423.863	556.604	544.907	556.196
663.518	536.729	546.975	455.742	2602.68	681.377	406.893	685.367	506.285	506.285	529.77	371.138	601.43	570.992	534.157	553.634	470.342	369.295	637.868	500.742	632.533	617.813	634.332
760.888	583.918	625.389	547.216	2705.61	713.915	491.193	736.97	581.806	581.806	608.274	451.081	668.662	640.696	590.252	618.02	545.313	476.84	700.627	565.76	695.377	678.47	699.018
843.399	623.645	693.824	623.411	2792.49	738.398	561.877	778.16	644.815	644.815	673.217	518.338	723.603	697.829	635.831	670.346	607.322	567.552	751.679	619.559	745.872	727.558	751.013
911.889	656.364	752.871	685.234	2864.25	755.318	619.72	809.566	696.038	696.038	725.378	573.625	766.964	743.124	671.51	711.333	657.125	642.385	791.702	662.78	784.752	765.757	791.078
967.194	682.526	803.12	733.592	2921.84	765.166	665.497	831.817	736.199	736.199	765.538	617.657	799.455	777.313	697.907	741.703	695.474	702.294	821.376	696.064	812.755	793.748	819.973
1010.15	702.586	845.163	769.395	2966.19	768.433	699.985	845.542	766.025	766.025	794.477	651.152	821.787	801.128	715.636	762.178	723.125	748.23	841.381	720.054	830.615	812.208	838.459
1041.6	716.996	879.589	793.549	2998.24	765.609	723.959	851.369	786.241	786.241	812.976	674.827	834.668	815.303	725.315	773.479	740.832	781.149	852.394	735.39	839.067	821.819	847.296
1062.38	726.208	906.989	806.964	3018.92	757.186	738.195	849.926	797.572	797.572	821.816	689.397	838.81	820.569	727.56	776.327	749.349	802.003	855.094	742.714	838.848	823.261	847.244
1073.32	730.677	927.955	810.545	3029.18	743.654	743.469	841.843	800.744	800.744	821.775	695.58	834.923	817.66	722.987	771.445	749.429	811.747	850.162	742.667	830.692	817.211	839.064
1075.27	730.855	943.075	805.202	3029.94	725.505	740.555	827.748	796.482	796.482	813.635	694.092	823.716	807.308	712.212	759.552	741.828	811.333	838.276	735.891	815.335	804.352	823.517
1069.05	727.195	952.942	791.842	3022.14	703.229	730.231	808.27	785.512	785.512	798.177	685.65	805.9	790.246	695.852	741.372	727.3	801.715	820.115	723.027	793.514	785.361	801.361
1055.51	720.15	958.146	771.373	3006.73	677.317	713.27	784.036	768.559	768.559	776.18	670.97	782.184	767.206	674.524	717.625	706.598	783.848	796.358	704.717	765.962	760.92	773.359
1035.49	710.173	959.277	744.702	2984.63	648.26	690.451	755.677	746.349	746.349	748.425	650.769	753.28	738.92	648.843	689.032	680.477	758.684	767.684	681.602	733.416	731.707	740.269
1009.81	697.717	956.925	712.739	2956.78	616.55	662.546	723.819	719.607	719.607	715.691	625.763	719.897	706.123	619.426	656.316	649.691	727.178	734.772	654.323	696.612	698.403	702.853
979.33	683.235	951.682	676.39	2924.13	582.677	630.334	689.093	689.059	689.059	678.761	596.67	682.745	669.545	586.889	620.198	614.994	690.282	698.302	623.523	656.284	661.687	661.871
944.871	667.181	944.138	636.563	2887.6	547.132	594.589	652.127	655.43	655.43	638.413	564.205	642.535	629.92	551.848	581.399	577.141	648.95	658.951	589.841	613.168	622.238	618.084
907.275	650.006	934.884	594.166	2848.14	510.406	556.086	613.548	619.445	619.445	595.428	529.085	599.976	587.981	514.921	540.64	536.885	604.137	617.4	553.921	568.001	580.738	572.251
867.38	632.165	924.51	550.108	2806.68	472.99	515.602	573.987	581.831	581.831	550.587	492.027	555.779	544.459	476.723	498.644	494.982	556.795	574.327	516.403	521.516	537.864	525.132
826.023	614.109	913.606	505.295	2764.16	435.375	473.913	534.071	543.312	543.312	504.67	453.747	510.654	500.088	437.87	456.131	452.184	507.878	530.412	477.929	474.45	494.298	477.49
784.041	596.293	902.764	460.637	2721.51	398.052	431.793	494.429	504.614	504.614	458.457	414.963	465.31	455.6	398.98	413.823	409.247	458.34	486.333	439.14	427.539	450.718	430.082
742.271	579.169	892.574	417.04	2679.66	361.511	390.019	455.689	466.463	466.463	412.729	376.39	420.459	411.728	360.668	372.442	366.924	409.135	442.769	400.677	381.517	407.806	383.671
701.55	563.19	883.627	375.412	2639.57	326.244	349.367	418.481	429.584	429.584	368.266	338.745	376.81	369.204	323.55	332.708	325.97	361.215	400.399	363.183	337.12	366.239	339.017
662.717	548.809	876.513	336.661	2602.16	292.743	310.611	383.433	394.702	394.702	325.848	302.745	335.073	328.761	288.244	295.344	287.139	315.535	359.903	327.298	295.084	326.698	296.879
626.608	536.479	871.822	301.696	2568.37	261.496	274.528	351.174	362.544	362.544	286.255	269.106	295.958	291.132	255.364	261.071	251.185	273.048	321.96	293.664	256.145	289.864	258.018
594.06	526.653	870.146	271.424	2539.14	232.997	241.893	322.331	333.833	333.833	250.269	238.546	260.176	257.049	225.529	230.611	218.862	234.708	287.248	262.923	221.037	256.414	223.194
565.733	519.677	871.935	246.549	2515.19	207.627	213.317	297.394	309.138	309.138	218.502	211.629	228.286	227.087	199.22	204.522	190.762	201.267	256.302	235.579	190.334	226.883	192.999
541.577	515.466	877.084	226.962	2496.41	185.338	188.746	276.289	288.391	288.391	190.902	188.318	200.241	201.189	176.388	182.721	166.821	172.664	229.075	211.6	163.958	201.216	167.344
521.363	513.829	885.347	212.351	2482.49	165.975	167.963	258.802	271.364	271.364	167.251	168.426	175.845	179.141	156.848	164.961	146.815	148.642	205.376	190.812	141.669	179.211	145.973
504.865	514.573	896.478	202.403	2473.08	149.381	150.749	244.72	257.833	257.833	147.329	151.765	154.9	160.729	140.416	150.994	130.518	128.938	185.013	173.047	123.225	160.666	128.626
491.854	517.507	910.232	196.806	2467.88	135.401	136.885	233.829	247.569	247.569	130.918	138.146	137.209	145.739	126.91	140.575	117.704	113.292	167.796	158.133	108.388	145.381	115.048
482.102	522.439	926.364	195.245	2466.57	123.877	126.155	225.915	240.347	240.347	117.797	127.381	122.575	133.955	116.144	133.456	108.148	101.444	153.532	145.9	96.9163	133.153	104.981
475.381	529.178	944.629	197.411	2468.81	114.655	118.339	220.765	235.941	235.941	107.749	119.283	110.801	125.165	107.936	129.391	101.623	93.1338	142.031	136.177	88.5698	123.78	98.1662
471.463	537.53	964.78	202.988	2474.29	107.578	113.219	218.165	234.124	234.124	100.554	113.663	101.691	119.152	102.102	128.133	97.9059	88.1	133.102	128.794	83.1081	117.063	94.3477
470.121	547.305	986.572	211.665	2482.68	102.49	110.576	217.901	234.669	234.669	95.9928	110.334	95.0454	115.704	98.4566	129.436	96.7696	86.0824	126.552	123.579	80.291	112.798	93.2674
471.127	558.311	1009.76	223.13	2493.67	99.2348	110.193	219.76	237.351	237.351	93.8469	109.107	90.669	114.606	96.8177	133.052	97.9887	86.8204	122.191	120.363	79.8782	110.784	94.6681
474.252	570.356	1034.1	237.069	2506.92	97.6565	111.852	223.528	241.942	241.942	93.8969	109.794	88.364	115.643	97.0008	138.736	101.338	90.0536	119.827	118.974	81.6291	110.821	98.2922
479.269	583.248	1059.34	253.17	2522.12	97.599	115.333	228.992	248.216	248.216	95.9241	112.208	87.9335	118.602	98.8223	146.241	106.591	95.5214	119.269	119.243	85.3036	112.705	103.882
485.949	596.795	1085.24	271.12	2538.95	98.9063	120.419	235.937	255.948	255.948	99.7092	116.16	89.1803	123.267	102.098	155.319	113.524	102.963	120.325	120.998	90.6613	116.236	111.181
494.066	610.805	1111.56	290.607	2557.08	101.422	126.891	244.15	264.91	264.91	105.033	121.463	91.9072	129.425	106.645	165.725	121.909	112.119	122.805	124.068	97.4618	121.213	119.931
503.39	625.087	1138.05	311.318	2576.18	104.991	134.531	253.417	274.876	274.876	111.677	127.928	95.9171	136.861	112.279	177.212	131.523	122.728	126.517	128.284	105.465	127.433	129.875
513.695	639.448	1164.45	332.941	2595.95	109.456	143.121	263.525	285.62	285.62	119.422	135.367	101.013	145.36	118.816	189.532	142.139	134.529	131.269	133.475	114.43	134.694	140.755
524.752	653.698	1190.54	355.162	2616.05	114.661	152.443	274.26	296.915	296.915	128.049	143.592	106.998	154.709	126.072	202.44	153.531	147.262	136.871	139.47	124.117	142.797	152.313
536.333	667.644	1216.06	377.67	2636.16	120.451	162.278	285.408	308.535	308.535	137.339	152.415	113.674	164.694	133.864	215.688	165.474	160.667	143.13	146.098	134.285	151.538	164.294
548.211	681.094	1240.76	400.151	2655.96	126.669	172.408	296.756	320.253	320.253	147.072	161.649	120.845	175.099	142.007	229.03	177.743	174.482	149.856	153.189	144.695	160.717	176.438
560.157	693.856	1264.41	422.293	2675.13	133.16	182.615	308.089	331.843	331.843	157.031	171.105	128.314	185.711	150.319	242.22	190.112	188.448	156.857	160.571	155.105	170.132	188.488
571.944	705.739	1286.75	443.783	2693.34	139.766	192.68	319.195	343.079	343.079	166.995	180.595	135.882	196.315	158.615	255.01	202.356	202.304	163.943	168.076	165.276	179.581	200.188
583.344	716.551	1307.54	464.309	2710.28	146.333	202.385	329.86	353.734	353.734	176.746	189.932	143.354	206.696	166.711	267.155	214.248	215.79	170.92	175.531	174.967	188.863	211.28
594.128	726.1	1326.54	483.558	2725.62	152.704	211.512	339.869	363.582	363.582	186.065	198.926	150.532	216.641	174.424	278.406	225.563	228.644	177.599	182.767	183.937	197.776	221.505
604.069	734.194	1343.49	501.218	2739.03	158.723	219.842	349.01	372.396	372.396	194.732	207.391	157.22	225.936	181.57	288.519	236.077	240.607	183.788	189.612	191.947	206.118	230.608
612.939	740.641	1358.16	516.975	2750.2	164.234	227.158	357.069	379.95	379.95	202.529	215.138	163.219	234.365	187.965	297.245	245.562	251.417	189.296	195.897	198.756	213.689	238.33
620.511	745.25	1370.3	530.517	2758.81	169.08	233.241	363.831	386.018	386.018	209.237	221.979	168.332	241.715	193.425	304.339	253.795	260.815	193.93	201.45	204.124	220.287	244.413
626.612	747.887	1379.73	541.61	2764.61	173.144	237.927	369.137	390.433	390.433	214.688	227.77	172.41	247.821	197.81	309.617	260.604	268.603	197.547	206.141	207.872	225.758	248.668
631.298	748.656	1386.57	550.332	2767.73	176.458	241.27	373.046	393.271	393.271	218.927	232.541	175.486	252.721	201.153	313.146	266.044	274.836	200.182	209.998	210.067	230.146	251.17
634.682	747.717	1390.99	556.839	2768.4	179.091	243.377	375.666	394.667	394.667	222.047	236.367	177.642	256.502	203.531	315.057	270.223	279.633	201.918	213.092	210.839	233.541	252.06
636.876	745.233	1393.18	561.288	2766.8	181.114	244.356	377.111	394.756	394.756	224.145	239.322	178.958	259.251	205.022	315.48	273.252	283.111	202.838	215.49	210.318	236.036	251.481
637.99	741.364	1393.32	563.834	2763.17	182.596	244.316	377.49	393.675	393.675	225.316	241.482	179.516	261.056	205.701	314.546	275.24	285.391	203.025	217.263	208.632	237.722	249.576
638.139	736.272	1391.59	564.635	2757.72	183.606	243.364	376.916	391.559	391.559	225.654	242.919	179.395	262.004	205.647	312.387	276.296	286.59	202.561	218.478	205.911	238.689	246.487
637.433	730.118	1388.16	563.845	2750.64	184.216	241.609	375.499	388.544	388.544	225.255	243.708	178.679	262.182	204.935	309.131	276.529	286.826	201.529	219.206	202.284	239.03	242.355
635.985	723.065	1383.23	561.623	2742.17	184.495	239.157	373.351	384.764	384.764	224.215	243.924	177.446	261.678	203.643	304.911	276.049	286.218	200.012	219.515	197.88	238.836	237.323
633.907	715.274	1376.97	558.123	2732.5	184.512	236.117	370.583	380.357	380.357	222.627	243.642	175.778	260.579	201.847	299.856	274.965	284.884	198.092	219.474	192.829	238.198	231.533
631.311	706.905	1369.57	553.502	2721.86	184.338	232.598	367.305	375.456	375.456	220.589	242.934	173.756	258.973	199.625	294.097	273.387	282.944	195.852	219.152	187.26	237.207	225.127
628.309	698.121	1361.2	547.917	2710.46	184.042	228.706	363.63	370.198	370.198	218.194	241.877	171.461	256.946	197.052	287.765	271.424	280.514	193.375	218.619	181.303	235.955	218.249
625.013	689.083	1352.04	541.524	2698.5	183.694	224.549	359.669	364.718	364.718	215.539	240.544	168.974	254.587	194.207	280.99	269.186	277.715	190.744	217.942	175.085	234.534	211.039
621.536	679.952	1342.29	534.479	2686.2	183.364	220.236	355.531	359.153	359.153	212.718	239.01	166.376	251.983	191.166	273.903	266.782	274.664	188.04	217.192	168.738	233.035	203.639
617.989	670.891	1332.11	526.939	2673.77	183.123	215.875	351.33	353.637	353.637	209.826	237.349	163.748	249.22	188.006	266.635	264.32	271.479	185.348	216.438	162.389	231.548	196.194
614.484	662.06	1321.7	519.059	2661.43	183.039	211.573	347.176	348.305	348.305	206.959	235.635	161.17	246.387	184.804	259.316	261.912	268.28	182.749	215.747	156.169	230.166	188.843
611.134	653.621	1311.22	510.996	2649.39	183.182	207.438	343.18	343.295	343.295	204.213	233.944	158.724	243.57	181.636	252.076	259.665	265.184	180.326	215.191	150.207	228.98	181.73
608.05	645.735	1300.87	502.906	2637.86	183.624	203.578	339.453	338.74	338.74	201.681	232.348	156.49	240.858	178.58	245.047	257.69	262.31	178.162	214.836	144.631	228.082	174.997
605.345	638.565	1290.83	494.946	2627.05	184.432	200.102	336.107	334.777	334.777	199.46	230.923	154.55	238.337	175.712	238.359	256.096	259.777	176.339	214.754	139.572	227.562	168.786
603.131	632.27	1281.26	487.272	2617.17	185.678	197.116	333.253	331.542	331.542	197.645	229.743	152.984	236.094	173.11	232.142	254.992	257.703	174.941	215.011	135.158	227.512	163.24
601.52	627.014	1272.37	480.041	2608.45	187.431	194.73	331.001	329.169	329.169	196.331	228.882	151.873	234.218	170.849	226.527	254.487	256.207	174.05	215.679	131.519	228.024	158.499
600.624	622.957	1264.32	473.407	2601.08	189.761	193.05	329.464	327.795	327.795	195.613	228.415	151.299	232.796	169.008	221.645	254.692	255.406	173.748	216.825	128.785	229.188	154.708
600.554	620.261	1257.3	467.529	2595.28	192.737	192.185	328.752	327.554	327.554	195.586	228.416	151.341	231.914	167.663	217.627	255.715	255.42	174.119	218.519	127.083	231.097	152.007
601.424	619.088	1251.49	462.561	2591.27	196.43	192.242	328.977	328.584	328.584	196.346	228.96	152.082	231.661	166.89	214.602	257.666	256.366	175.244	220.829	126.544	233.841	150.539
603.346	619.598	1247.07	458.661	2589.26	200.91	193.33	330.25	331.018	331.018	197.988	230.12	153.602	232.123	166.767	212.702	260.654	258.364	177.208	223.825	127.297	237.513	150.447
606.43	621.953	1244.23	455.985	2589.46	206.246	195.556	332.682	334.993	334.993	200.606	231.972	155.982	233.388	167.371	212.057	264.789	261.531	180.091	227.576	129.471	242.203	151.872
610.751	626.26	1243.09	454.645	2592.01	212.482	198.993	336.346	340.598	340.598	204.266	234.567	159.276	235.516	168.754	212.757	270.144	265.949	183.95	232.127	133.154	247.97	154.912
616.23	632.4	1243.56	454.575	2596.8	219.553	203.568	341.17	347.734	347.734	208.9	237.864	163.429	238.456	170.874	214.735	276.648	271.547	188.729	237.431	138.265	254.744	159.481
622.746	640.201	1245.51	455.668	2603.63	227.368	209.174	347.041	356.256	356.256	214.413	241.802	168.363	242.129	173.666	217.882	284.196	278.218	194.345	243.415	144.68	262.42	165.45
630.182	649.489	1248.79	457.814	2612.32	235.837	215.703	353.848	366.02	366.02	220.708	246.318	173.995	246.456	177.062	222.088	292.681	285.854	200.715	250.008	152.278	270.894	172.69
638.418	660.09	1253.28	460.905	2622.68	244.868	223.048	361.48	376.881	376.881	227.688	251.349	180.246	251.358	180.997	227.246	301.997	294.346	207.755	257.138	160.936	280.064	181.069
647.337	671.833	1258.83	464.831	2634.51	254.372	231.101	369.826	388.695	388.695	235.255	256.833	187.034	256.758	185.405	233.247	312.036	303.587	215.384	264.733	170.53	289.826	190.459
656.82	684.542	1265.31	469.483	2647.64	264.256	239.754	378.774	401.315	401.315	243.313	262.707	194.279	262.576	190.218	239.982	322.694	313.47	223.517	272.723	180.938	300.076	200.729
666.747	698.046	1272.57	474.753	2661.86	274.43	248.9	388.213	414.598	414.598	251.766	268.908	201.9	268.733	195.372	247.344	333.864	323.886	232.071	281.035	192.038	310.71	211.75
677.001	712.171	1280.47	480.532	2677	284.803	258.43	398.031	428.399	428.399	260.516	275.374	209.817	275.152	200.8	255.222	345.439	334.728	240.965	289.597	203.706	321.624	223.392
687.462	726.744	1288.89	486.71	2692.86	295.285	268.237	408.118	442.572	442.572	269.466	282.042	217.948	281.752	206.435	263.509	357.313	345.887	250.114	298.338	215.82	332.716	235.524
698.012	741.591	1297.68	493.18	2709.25	305.784	278.214	418.362	456.973	456.973	278.52	288.849	226.214	288.456	212.212	272.096	369.38	357.257	259.435	307.187	228.258	343.881	248.017
708.532	756.539	1306.69	499.831	2726	316.21	288.253	428.651	471.457	471.457	287.58	295.734	234.533	295.185	218.065	280.875	381.533	368.728	268.846	316.071	240.895	355.015	260.741
718.905	771.416	1315.81	506.556	2742.89	326.471	298.246	438.874	485.88	485.88	296.55	302.633	242.825	301.86	223.926	289.737	393.666	380.194	278.263	324.919	253.611	366.016	273.566
729.01	786.047	1324.88	513.245	2759.76	336.477	308.085	448.921	500.096	500.096	305.333	309.484	251.009	308.402	229.731	298.574	405.673	391.546	287.604	333.659	266.281	376.779	286.362
738.73	800.26	1333.76	519.789	2776.41	346.137	317.663	458.679	513.961	513.961	313.832	316.224	259.005	314.733	235.412	307.276	417.448	402.677	296.785	342.22	278.784	387.201	298.999
747.945	813.881	1342.33	526.079	2792.65	355.359	326.873	468.038	527.329	527.329	321.95	322.79	266.732	320.775	240.903	315.736	428.883	413.479	305.723	350.53	290.996	397.177	311.348
756.538	826.738	1350.43	532.007	2808.28	364.054	335.605	476.885	540.057	540.057	329.59	329.12	274.109	326.447	246.139	323.845	439.873	423.844	314.336	358.517	302.795	406.606	323.279
764.389	838.656	1357.94	537.463	2823.14	372.13	343.753	485.11	551.998	551.998	336.655	335.152	281.055	331.673	251.053	331.494	450.312	433.664	322.539	366.11	314.057	415.382	334.661
771.379	849.463	1364.71	542.339	2837.01	379.496	351.209	492.602	563.009	563.009	343.049	340.823	287.49	336.372	255.58	338.574	460.092	442.831	330.251	373.237	324.661	423.402	345.365
777.391	858.985	1370.61	546.525	2849.73	386.062	357.866	499.248	572.944	572.944	348.674	346.069	293.334	340.467	259.652	344.978	469.109	451.238	337.388	379.826	334.484	430.563	355.261
782.306	867.05	1375.49	549.913	2861.09	391.736	363.615	504.939	581.659	581.659	353.434	350.829	298.505	343.878	263.203	350.597	477.254	458.776	343.866	385.806	343.402	436.761	364.218
786.005	873.484	1379.23	552.395	2870.9	396.428	368.349	509.561	589.009	589.009	357.232	355.04	302.923	346.527	266.168	355.321	484.423	465.339	349.604	391.104	351.294	441.891	372.108
788.368	878.113	1381.67	553.86	2878.99	400.047	371.961	513.005	594.848	594.848	359.971	358.639	306.507	348.336	268.48	359.043	490.509	470.817	354.518	395.651	358.035	445.852	378.8
789.279	880.764	1382.69	554.2	2885.16	402.501	374.342	515.158	599.033	599.033	361.554	361.564	309.176	349.225	270.073	361.654	495.405	475.104	358.524	399.372	363.505	448.538	384.165
788.617	881.265	1382.14	553.306	2889.22	403.701	375.385	515.91	601.418	601.418	361.884	363.752	310.85	349.116	270.881	363.046	499.005	478.091	361.54	402.198	367.579	449.847	388.071
786.265	879.442	1379.88	551.07	2890.98	403.555	374.982	515.149	601.858	601.858	360.864	365.141	311.449	347.93	270.838	363.109	501.203	479.671	363.483	404.057	370.135	449.674	390.391
782.143	875.177	1375.82	547.416	2890.31	402.002	373.061	512.799	600.255	600.255	358.43	365.685	310.917	345.615	269.898	361.771	501.924	479.767	364.295	404.897	371.088	447.95	391.032
776.335	868.569	1370.01	542.41	2887.32	399.102	369.688	508.927	596.69	596.69	354.647	365.413	309.301	342.222	268.102	359.095	501.224	478.433	364.019	404.751	370.497	444.742	390.062
768.961	859.774	1362.52	536.151	2882.17	394.946	364.964	503.634	591.291	591.291	349.613	364.369	306.674	337.828	265.51	355.182	499.189	475.752	362.724	403.675	368.46	440.151	387.585
760.144	848.947	1353.45	528.738	2875.02	389.623	358.992	497.022	584.186	584.186	343.426	362.598	303.11	332.511	262.184	350.132	495.905	471.809	360.479	401.722	365.075	434.276	383.707
750.006	836.243	1342.87	520.27	2866.02	383.223	351.873	489.194	575.502	575.502	336.185	360.147	298.68	326.349	258.185	344.045	491.46	466.688	357.351	398.946	360.438	427.219	378.533
738.669	821.816	1330.88	510.847	2855.35	375.837	343.708	480.25	565.368	565.368	327.985	357.059	293.459	319.419	253.574	337.02	485.94	460.475	353.411	395.401	354.648	419.081	372.17
726.256	805.822	1317.56	500.568	2843.17	367.554	334.599	470.294	553.91	553.91	318.927	353.381	287.518	311.798	248.412	329.157	479.432	453.252	348.725	391.141	347.802	409.963	364.721
712.888	788.416	1302.99	489.531	2829.63	358.465	324.647	459.425	541.257	541.257	309.107	349.157	280.931	303.563	242.759	320.555	472.023	445.104	343.363	386.221	339.997	399.964	356.294
698.687	769.753	1287.26	477.837	2814.89	348.659	313.955	447.748	527.537	527.537	298.623	344.434	273.771	294.794	236.678	311.316	463.8	436.117	337.393	380.694	331.33	389.186	346.993
683.775	749.987	1270.46	465.585	2799.13	338.227	302.623	435.362	512.876	512.876	287.574	339.255	266.111	285.566	230.229	301.538	454.849	426.374	330.884	374.615	321.899	377.729	336.924
668.275	729.274	1252.67	452.873	2782.49	327.259	290.754	422.37	497.404	497.404	276.056	333.667	258.023	275.957	223.473	291.321	445.257	415.959	323.905	368.037	311.801	365.695	326.192
652.309	707.768	1233.98	439.801	2765.15	315.844	278.448	408.875	481.247	481.247	264.169	327.715	249.58	266.045	216.471	280.765	435.11	404.958	316.523	361.016	301.133	353.184	314.903
635.999	685.625	1214.47	426.468	2747.26	304.073	265.808	394.977	464.533	464.533	252.009	321.443	240.855	255.907	209.285	269.969	424.497	393.454	308.809	353.604	289.994	340.296	303.162
619.466	663	1194.22	412.974	2728.98	292.036	252.934	380.779	447.39	447.39	239.675	314.898	231.922	245.621	201.975	259.035	413.503	381.531	300.829	345.856	278.48	327.132	291.074
602.833	640.048	1173.33	399.417	2710.48	279.822	239.929	366.382	429.946	429.946	227.264	308.124	222.852	235.265	194.603	248.061	402.214	369.275	292.653	337.826	266.688	313.794	278.746
586.222	616.923	1151.87	385.898	2691.92	267.522	226.895	351.888	412.328	412.328	214.875	301.166	213.72	224.915	187.229	237.147	390.719	356.77	284.35	329.568	254.717	300.382	266.282
569.755	593.78	1129.94	372.515	2673.46	255.226	213.931	337.399	394.665	394.665	202.606	294.071	204.597	214.649	179.915	226.393	379.104	344.099	275.987	321.137	242.663	286.996	253.788
553.555	570.776	1107.62	359.367	2655.26	243.024	201.141	323.018	377.083	377.083	190.553	286.882	195.557	204.545	172.722	215.898	367.455	331.348	267.634	312.585	230.624	273.737	241.369
537.742	548.063	1084.99	346.554	2637.49	231.006	188.626	308.845	359.711	359.711	178.816	279.646	186.672	194.68	165.711	205.764	355.859	318.601	259.359	303.969	218.697	260.706	229.132
522.44	525.799	1062.15	334.175	2620.29	219.262	176.488	294.982	342.676	342.676	167.491	272.408	178.016	185.131	158.943	196.088	344.403	305.941	251.231	295.34	206.979	248.004	217.18
507.77	504.137	1039.16	322.329	2603.85	207.882	164.827	281.532	326.106	326.106	156.677	265.212	169.661	175.977	152.479	186.972	333.174	293.455	243.318	286.755	195.569	235.731	205.621
493.855	483.232	1016.13	311.115	2588.31	196.955	153.745	268.596	310.128	310.128	146.472	258.105	161.681	167.294	146.379	178.515	322.258	281.225	235.689	278.266	184.563	223.989	194.559
480.816	463.24	993.133	300.633	2573.84	186.573	143.345	256.277	294.871	294.871	136.973	251.131	154.148	159.16	140.707	170.816	311.743	269.336	228.412	269.928	174.059	212.877	184.099
468.776	444.316	970.256	290.982	2560.61	176.825	133.727	244.675	280.463	280.463	128.279	244.336	147.134	151.653	135.521	163.976	301.715	257.874	221.556	261.795	164.154	202.497	174.348
457.857	426.614	947.586	282.261	2548.76	167.801	124.993	233.892	267.03	267.03	120.487	237.765	140.714	144.85	130.884	158.094	292.26	246.921	215.19	253.92	154.945	192.95	165.41
448.18	410.29	925.208	274.57	2538.47	159.592	117.246	224.032	254.7	254.7	113.695	231.462	134.96	138.828	126.856	153.271	283.466	236.563	209.382	246.359	146.53	184.335	157.391
439.838	395.46	903.195	267.98	2529.86	152.263	110.559	215.169	243.571	243.571	107.975	225.466	129.925	133.644	123.481	149.576	275.399	226.866	204.183	239.154	138.984	176.728	150.371
432.796	382.091	881.579	262.452	2522.88	145.791	104.903	207.281	233.616	233.616	103.289	219.775	125.586	129.272	120.735	146.962	268.042	217.829	199.578	232.302	132.293	170.1	144.322
426.993	370.111	860.377	257.919	2517.45	140.129	100.223	200.317	224.777	224.777	99.5743	214.381	121.903	125.663	118.576	145.352	261.358	209.432	195.534	225.79	126.419	164.396	139.193
422.363	359.449	839.608	254.317	2513.48	135.227	96.4618	194.229	216.997	216.997	96.768	209.275	118.833	122.771	116.961	144.671	255.309	201.655	192.016	219.603	121.325	159.561	134.93
418.843	350.032	819.291	251.577	2510.9	131.04	93.5637	188.967	210.218	210.218	94.8068	204.45	116.334	120.547	115.849	144.841	249.859	194.48	188.992	213.727	116.975	155.54	131.481
416.369	341.789	799.444	249.634	2509.63	127.519	91.4727	184.481	204.383	204.383	93.6272	199.896	114.364	118.943	115.198	145.785	244.971	187.887	186.428	208.15	113.332	152.279	128.793
414.879	334.648	780.087	248.421	2509.57	124.616	90.1328	180.724	199.434	199.434	93.1662	195.604	112.882	117.913	114.966	147.427	240.607	181.856	184.292	202.857	110.358	149.721	126.814
414.307	328.538	761.238	247.872	2510.65	122.285	89.4878	177.644	195.313	195.313	93.3603	191.567	111.844	117.408	115.11	149.69	236.729	176.369	182.549	197.834	108.018	147.814	125.491
414.591	323.386	742.916	247.92	2512.79	120.477	89.4817	175.193	191.964	191.964	94.1464	187.775	111.211	117.382	115.59	152.498	233.302	171.405	181.168	193.067	106.274	146.501	124.771
415.667	319.122	725.139	248.5	2515.9	119.145	90.0585	173.322	189.329	189.329	95.4612	184.22	110.939	117.786	116.362	155.773	230.287	166.946	180.114	188.542	105.088	145.727	124.602
417.47	315.673	707.926	249.544	2519.89	118.241	91.1621	171.98	187.35	187.35	97.2414	180.893	110.987	118.572	117.386	159.44	227.647	162.972	179.354	184.246	104.425	145.438	124.931
419.938	312.968	691.296	250.986	2524.7	117.718	92.7364	171.12	185.969	185.969	99.4237	177.785	111.312	119.693	118.618	163.422	225.346	159.463	178.855	180.165	104.248	145.58	125.705
423.007	310.935	675.267	252.761	2530.22	117.528	94.7255	170.691	185.129	185.129	101.945	174.889	111.874	121.102	120.018	167.641	223.345	156.401	178.584	176.284	104.519	146.096	126.872
426.612	309.502	659.858	254.8	2536.39	117.624	97.0733	170.645	184.774	184.774	104.742	172.195	112.629	122.751	121.543	172.021	221.609	153.766	178.507	172.59	105.201	146.932	128.379
430.691	308.597	645.089	257.039	2543.12	117.958	99.7236	170.931	184.844	184.844	107.751	169.694	113.537	124.592	123.151	176.486	220.099	151.538	178.592	169.07	106.258	148.034	130.174
435.18	308.15	630.977	259.411	2550.32	118.482	102.621	171.501	185.283	185.283	110.91	167.379	114.554	126.577	124.801	180.958	218.779	149.698	178.805	165.709	107.653	149.345	132.203
440.014	308.087	617.541	261.848	2557.92	119.149	105.708	172.306	186.033	186.033	114.154	165.24	115.641	128.659	126.45	185.362	217.61	148.227	179.112	162.492	109.349	150.812	134.414
445.13	308.338	604.8	264.286	2565.82	119.911	108.93	173.295	187.036	187.036	117.421	163.269	116.753	130.791	128.056	189.62	216.557	147.105	179.482	159.408	111.308	152.38	136.755
450.465	308.831	592.773	266.657	2573.96	120.721	112.23	174.42	188.236	188.236	120.648	161.457	117.85	132.924	129.578	193.656	215.582	146.313	179.879	156.441	113.495	153.993	139.172
455.955	309.493	581.479	268.894	2582.24	121.531	115.553	175.631	189.574	189.574	123.77	159.795	118.89	135.012	130.973	197.393	214.647	145.832	180.272	153.578	115.872	155.597	141.613
461.536	310.254	570.935	270.933	2590.58	122.293	118.842	176.879	190.993	190.993	126.726	158.276	119.831	137.005	132.201	200.755	213.716	145.642	180.626	150.804	118.402	157.137	144.026
467.145	311.042	561.161	272.706	2598.9	122.96	122.041	178.115	192.436	192.436	129.451	156.89	120.63	138.858	133.217	203.664	212.751	145.723	180.909	148.107	121.048	158.558	146.358
472.717	311.784	552.176	274.147	2607.11	123.484	125.095	179.29	193.845	193.845	131.882	155.628	121.246	140.522	133.982	206.044	211.716	146.058	181.087	145.472	123.774	159.804	148.556
478.189	312.409	543.997	275.189	2615.15	123.818	127.946	180.353	195.162	195.162	133.957	154.483	121.637	141.949	134.452	207.819	210.572	146.625	181.128	142.885	126.542	160.822	150.567
483.498	312.846	536.645	275.766	2622.91	123.914	130.54	181.256	196.33	196.33	135.611	153.445	121.762	143.092	134.586	208.912	209.282	147.406	180.997	140.332	129.316	161.556	152.34
488.589	313.037	530.124	275.828	2630.34	123.736	132.832	181.96	197.302	197.302	136.797	152.507	121.588	143.914	134.353	209.266	207.819	148.38	180.669	137.803	132.064	161.963	153.832
493.451	312.983	524.388	275.386	2637.41	123.29	134.821	182.463	198.073	198.073	137.53	151.664	121.129	144.423	133.768	208.909	206.183	149.529	180.146	135.299	134.77	162.048	155.048
498.08	312.697	519.376	274.47	2644.14	122.595	136.522	182.776	198.646	198.646	137.837	150.914	120.407	144.635	132.859	207.888	204.384	150.83	179.437	132.825	137.425	161.829	156.004
502.473	312.194	515.029	273.107	2650.52	121.668	137.946	182.907	199.026	199.026	137.749	150.252	119.446	144.57	131.65	206.251	202.434	152.263	178.553	130.385	140.02	161.321	156.717
506.629	311.489	511.288	271.326	2656.56	120.528	139.106	182.867	199.219	199.219	137.294	149.676	118.269	144.244	130.17	204.045	200.342	153.808	177.502	127.983	142.544	160.542	157.202
510.544	310.595	508.091	269.154	2662.25	119.192	140.015	182.664	199.228	199.228	136.503	149.182	116.898	143.676	128.443	201.317	198.119	155.443	176.293	125.625	144.987	159.509	157.475
514.215	309.529	505.379	266.622	2667.59	117.679	140.684	182.308	199.059	199.059	135.403	148.766	115.358	142.883	126.498	198.115	195.774	157.148	174.937	123.315	147.34	158.238	157.553
517.641	308.304	503.092	263.755	2672.6	116.007	141.126	181.808	198.715	198.715	134.026	148.426	113.671	141.883	124.359	194.487	193.318	158.902	173.443	121.057	149.593	156.746	157.452
520.817	306.934	501.171	260.583	2677.26	114.194	141.354	181.174	198.203	198.203	132.399	148.157	111.86	140.695	122.054	190.48	190.761	160.685	171.819	118.856	151.736	155.051	157.186
523.742	305.434	499.555	257.135	2681.58	112.258	141.381	180.416	197.525	197.525	130.552	147.958	109.948	139.336	119.609	186.141	188.114	162.475	170.077	116.716	153.758	153.168	156.774
526.413	303.818	498.184	253.438	2685.56	110.216	141.217	179.542	196.688	196.688	128.514	147.823	107.959	137.824	117.051	181.519	185.385	164.252	168.224	114.642	155.652	151.116	156.23
528.828	302.102	496.999	249.52	2689.21	108.088	140.877	178.563	195.695	195.695	126.316	147.751	105.915	136.176	114.406	176.66	182.587	165.996	166.271	112.639	157.405	148.91	155.57
530.982	300.299	495.939	245.41	2692.52	105.89	140.372	177.487	194.551	194.551	123.985	147.737	103.841	134.411	111.7	171.612	179.728	167.684	164.227	110.711	159.009	146.568	154.812
532.875	298.424	494.945	241.136	2695.49	103.641	139.715	176.323	193.262	193.262	121.551	147.778	101.758	132.547	108.96	166.422	176.819	169.298	162.101	108.862	160.454	144.106	153.969
534.503	296.492	493.957	236.727	2698.13	101.359	138.919	175.083	191.831	191.831	119.044	147.871	99.6902	130.601	106.213	161.139	173.87	170.816	159.903	107.098	161.73	141.542	153.06
535.863	294.516	492.915	232.21	2700.43	99.0626	137.995	173.774	190.263	190.263	116.492	148.012	97.6607	128.591	103.485	155.809	170.891	172.216	157.642	105.422	162.827	138.891	152.099
536.953	292.512	491.758	227.615	2702.4	96.769	136.957	172.407	188.562	188.562	113.926	148.199	95.6925	126.535	100.802	150.48	167.894	173.48	155.327	103.84	163.735	136.172	151.103
537.771	290.493	490.428	222.968	2704.05	94.4965	135.816	170.99	186.735	186.735	111.374	148.427	93.8087	124.451	98.1904	145.2	164.886	174.585	152.969	102.355	164.444	133.401	150.088
538.312	288.475	488.863	218.299	2705.36	92.2631	134.585	169.533	184.784	184.784	108.866	148.693	92.0325	122.357	95.6775	140.015	161.88	175.511	150.577	100.973	164.945	130.594	149.07
538.576	286.472	487.005	213.635	2706.34	90.0869	133.278	168.046	182.716	182.716	106.43	148.995	90.387	120.271	93.2895	134.974	158.885	176.237	148.159	99.6971	165.227	127.769	148.065
538.558	284.498	484.793	209.006	2707	87.9859	131.905	166.538	180.533	180.533	104.097	149.328	88.8953	118.21	91.0527	130.124	155.911	176.743	145.726	98.5329	165.282	124.943	147.089
538.257	282.568	482.168	204.439	2707.33	85.9782	130.479	165.018	178.242	178.242	101.895	149.69	87.5805	116.193	88.9936	125.512	152.968	177.008	143.287	97.4848	165.098	122.132	146.157
537.669	280.696	479.068	199.962	2707.34	84.0818	129.014	163.497	175.846	175.846	99.854	150.076	86.4658	114.237	87.1387	121.187	150.068	177.011	140.851	96.5571	164.666	119.353	145.287
536.793	278.896	475.436	195.605	2707.02	82.3147	127.521	161.982	173.351	173.351	98.0029	150.484	85.5744	112.36	85.5145	117.195	147.219	176.732	138.428	95.7545	163.976	116.623	144.494
535.625	277.184	471.21	191.394	2706.38	80.6949	126.013	160.484	170.761	170.761	96.3711	150.911	84.9293	110.58	84.1475	113.584	144.432	176.149	136.027	95.0815	163.019	113.959	143.794
534.163	275.574	466.33	187.358	2705.42	79.2406	124.502	159.012	168.08	168.08	94.9878	151.352	84.5537	108.915	83.064	110.401	141.717	175.242	133.658	94.5426	161.785	111.378	143.203
532.413	274.077	460.758	183.521	2704.15	77.9667	123	157.575	165.317	165.317	93.8747	151.804	84.4647	107.38	82.2836	107.682	139.084	173.999	131.33	94.1406	160.269	108.895	142.733
530.424	272.696	454.534	179.883	2702.66	76.8765	121.514	156.173	162.494	162.494	93.022	152.26	84.6558	105.98	81.7974	105.413	136.542	172.444	129.056	93.8708	158.492	106.521	142.386
528.252	271.431	447.719	176.441	2701.01	75.9701	120.049	154.808	159.634	159.634	92.4123	152.714	85.1144	104.717	81.5895	103.568	134.096	170.611	126.85	93.7268	156.48	104.265	142.156
525.954	270.282	440.376	173.19	2699.32	75.2476	118.611	153.48	156.764	156.764	92.0283	153.159	85.828	103.593	81.644	102.121	131.756	168.531	124.723	93.7024	154.26	102.136	142.04
523.588	269.248	432.566	170.126	2697.66	74.7094	117.206	152.189	153.908	153.908	91.8526	153.588	86.7841	102.61	81.9452	101.047	129.529	166.239	122.689	93.791	151.858	100.144	142.035
521.211	268.329	424.35	167.245	2696.12	74.3555	115.841	150.936	151.09	151.09	91.8678	153.993	87.9702	101.771	82.4771	100.319	127.421	163.768	120.761	93.9863	149.299	98.2978	142.136
518.879	267.526	415.79	164.543	2694.79	74.1862	114.521	149.721	148.337	148.337	92.0564	154.368	89.3737	101.078	83.2238	99.9113	125.441	161.15	118.951	94.2818	146.611	96.6068	142.34
516.65	266.837	406.948	162.016	2693.76	74.2017	113.251	148.545	145.673	145.673	92.4012	154.707	90.982	100.532	84.1695	99.7983	123.596	158.418	117.274	94.6713	143.82	95.0802	142.644
514.581	266.263	397.884	159.659	2693.12	74.4021	112.038	147.409	143.122	143.122	92.8846	155.001	92.7827	100.136	85.2983	99.954	121.894	155.606	115.74	95.1481	140.952	93.7271	143.043
512.73	265.804	388.661	157.469	2692.96	74.7876	110.887	146.312	140.711	140.711	93.4893	155.244	94.7632	99.892	86.5943	100.352	120.342	152.746	114.365	95.7061	138.033	92.5569	143.534
511.153	265.458	379.34	155.442	2693.36	75.3585	109.805	145.255	138.463	138.463	94.1979	155.429	96.911	99.8023	88.0417	100.968	118.948	149.871	113.159	96.3387	135.089	91.5788	144.114
509.907	265.228	369.982	153.573	2694.42	76.1148	108.797	144.239	136.404	136.404	94.993	155.55	99.2135	99.8689	89.6246	101.774	117.719	147.015	112.137	97.0395	132.147	90.802	144.778
509.05	265.111	360.649	151.858	2696.22	77.0568	107.869	143.264	134.559	134.559	95.8572	155.599	101.658	100.094	91.327	102.745	116.662	144.211	111.311	97.8022	129.233	90.2359	145.522
508.639	265.108	351.403	150.293	2698.84	78.1848	107.026	142.331	132.952	132.952	96.7732	155.569	104.233	100.48	93.1333	103.855	115.786	141.491	110.695	98.6204	126.373	89.8896	146.344
508.73	265.218	342.305	148.875	2702.39	79.4988	106.276	141.439	131.609	131.609	97.7234	155.453	106.924	101.028	95.0273	105.078	115.098	138.889	110.3	99.4877	123.594	89.7724	147.24
509.382	265.442	333.416	147.598	2706.95	80.999	105.623	140.591	130.554	130.554	98.6906	155.245	109.721	101.742	96.9934	106.389	114.606	136.437	110.141	100.398	120.922	89.8936	148.205
510.65	265.78	324.799	146.459	2712.6	82.6857	105.074	139.785	129.813	129.813	99.6572	154.937	112.609	102.622	99.0156	107.76	114.316	134.169	110.23	101.344	118.383	90.2624	149.237
512.593	266.23	316.514	145.454	2719.44	84.559	104.634	139.022	129.41	129.41	100.606	154.523	115.577	103.672	101.078	109.168	114.237	132.118	110.58	102.32	116.003	90.888	150.33
515.267	266.794	308.623	144.578	2727.55	86.6192	104.309	138.304	129.371	129.371	101.52	153.996	118.612	104.893	103.165	110.584	114.375	130.317	111.203	103.319	113.809	91.7797	151.483
518.73	267.47	301.188	143.828	2737.03	88.8663	104.106	137.629	129.72	129.72	102.38	153.348	121.701	106.287	105.26	111.985	114.74	128.798	112.114	104.336	111.827	92.9468	152.691
523.039	268.259	294.27	143.199	2747.95	91.3007	104.029	137	130.482	130.482	103.171	152.573	124.832	107.857	107.348	113.343	115.337	127.595	113.324	105.363	110.083	94.3984	153.949
528.25	269.16	287.931	142.687	2760.41	93.9224	104.085	136.416	131.683	131.683	103.875	151.664	127.993	109.605	109.413	114.633	116.175	126.741	114.847	106.394	108.604	96.144	155.256
534.422	270.174	282.232	142.289	2774.5	96.7318	104.279	135.877	133.346	133.346	104.473	150.613	131.171	111.533	111.438	115.828	117.261	126.269	116.695	107.424	107.416	98.1926	156.606
541.61	271.299	277.235	141.999	2790.31	99.7288	104.618	135.385	135.498	135.498	104.949	149.415	134.353	113.643	113.409	116.904	118.602	126.211	118.882	108.444	106.544	100.554	157.997
549.873	272.537	273.001	141.814	2807.92	102.914	105.108	134.94	138.163	138.163	105.286	148.061	137.527	115.937	115.309	117.834	120.207	126.602	121.421	109.45	106.016	103.236	159.424
559.237	273.883	269.572	141.73	2827.39	106.283	105.75	134.54	141.353	141.353	105.471	146.552	140.679	118.414	117.126	118.597	122.077	127.462	124.314	110.437	105.851	106.242	160.884
569.612	275.323	266.913	141.741	2848.59	109.813	106.536	134.182	145.035	145.035	105.517	144.911	143.798	121.053	118.862	119.193	124.191	128.768	127.528	111.41	106.039	109.539	162.368
580.876	276.84	264.967	141.843	2871.36	113.478	107.453	133.86	149.16	149.16	105.439	143.166	146.867	123.831	120.523	119.63	126.523	130.483	131.019	112.379	106.563	113.091	163.868
592.91	278.416	263.68	142.029	2895.55	117.251	108.487	133.569	153.68	153.68	105.256	141.35	149.873	126.724	122.115	119.911	129.046	132.573	134.742	113.349	107.409	116.859	165.377
605.591	280.034	262.995	142.294	2921	121.106	109.626	133.302	158.549	158.549	104.984	139.489	152.802	129.71	123.645	120.042	131.735	135.002	138.654	114.331	108.558	120.804	166.886
618.8	281.675	262.857	142.633	2947.55	125.016	110.857	133.054	163.72	163.72	104.64	137.616	155.64	132.763	125.119	120.03	134.563	137.735	142.711	115.331	109.996	124.888	168.387
632.414	283.323	263.211	143.04	2975.03	128.954	112.167	132.82	169.144	169.144	104.242	135.759	158.372	135.862	126.542	119.879	137.503	140.735	146.869	116.358	111.705	129.072	169.871
646.315	284.96	264	143.51	3003.3	132.893	113.544	132.594	174.774	174.774	103.806	133.947	160.985	138.981	127.92	119.596	140.529	143.969	151.083	117.42	113.67	133.319	171.331
660.38	286.568	265.171	144.038	3032.19	136.808	114.975	132.371	180.564	180.564	103.349	132.211	163.464	142.097	129.259	119.186	143.615	147.399	155.311	118.525	115.873	137.589	172.758
674.488	288.129	266.666	144.619	3061.55	140.671	116.446	132.144	186.465	186.465	102.889	130.581	165.796	145.187	130.567	118.654	146.734	150.991	159.508	119.68	118.299	141.845	174.143
688.52	289.627	268.43	145.246	3091.21	144.456	117.946	131.909	192.43	192.43	102.443	129.086	167.965	148.228	131.847	118.007	149.86	154.71	163.631	120.894	120.932	146.048	175.48
702.353	291.043	270.409	145.915	3121.01	148.136	119.46	131.66	198.413	198.413	102.028	127.755	169.959	151.194	133.107	117.249	152.966	158.519	167.634	122.175	123.754	150.159	176.76
715.868	292.36	272.546	146.619	3150.81	151.684	120.977	131.39	204.365	204.365	101.66	126.619	171.763	154.064	134.353	116.387	156.027	162.383	171.475	123.531	126.75	154.141	177.973
728.944	293.561	274.785	147.355	3180.43	155.075	122.484	131.095	210.239	210.239	101.357	125.706	173.363	156.812	135.59	115.426	159.016	166.267	175.11	124.969	129.904	157.954	179.113
741.459	294.627	277.072	148.116	3209.72	158.28	123.967	130.77	215.988	215.988	101.136	125.048	174.744	159.416	136.825	114.371	161.905	170.135	178.494	126.499	133.198	161.561	180.171
753.292	295.542	279.351	148.896	3238.52	161.274	125.414	130.407	221.564	221.564	101.014	124.673	175.893	161.852	138.064	113.229	164.67	173.952	181.584	128.127	136.617	164.923	181.138
764.324	296.288	281.566	149.692	3266.67	164.03	126.812	130.002	226.921	226.921	101.008	124.612	176.795	164.096	139.312	112.005	167.284	177.682	184.336	129.862	140.144	168.001	182.008
774.433	296.847	283.661	150.496	3294.01	166.521	128.149	129.55	232.01	232.01	101.135	124.893	177.437	166.125	140.576	110.704	169.72	181.291	186.706	131.712	143.763	170.758	182.77
783.497	297.201	285.582	151.304	3320.39	168.721	129.411	129.044	236.785	236.785	101.412	125.547	177.804	167.914	141.861	109.332	171.952	184.741	188.649	133.685	147.458	173.155	183.418
791.398	297.334	287.272	152.111	3345.64	170.602	130.585	128.48	241.197	241.197	101.857	126.603	177.883	169.441	143.174	107.894	173.953	187.999	190.123	135.789	151.212	175.153	183.942
798.012	297.227	288.676	152.91	3369.61	172.139	131.66	127.85	245.2	245.2	102.486	128.091	177.658	170.682	144.521	106.397	175.697	191.028	191.082	138.032	155.009	176.714	184.335
803.221	296.863	289.738	153.697	3392.14	173.305	132.621	127.151	248.746	248.746	103.316	130.041	177.116	171.613	145.908	104.846	177.159	193.793	191.484	140.422	158.833	177.8	184.589
806.902	296.225	290.404	154.467	3413.06	174.073	133.457	126.376	251.789	251.789	104.365	132.482	176.244	172.21	147.34	103.247	178.31	196.258	191.284	142.966	162.667	178.373	184.695
808.935	295.294	290.617	155.213	3432.23	174.416	134.154	125.52	254.279	254.279	105.65	135.445	175.025	172.45	148.824	101.604	179.126	198.388	190.439	145.674	166.495	178.393	184.645
809.2	294.054	290.322	155.93	3449.47	174.308	134.699	124.577	256.171	256.171	107.187	138.958	173.448	172.309	150.366	99.9242	179.579	200.148	188.904	148.553	170.3	177.823	184.432
807.574	292.487	289.463	156.614	3464.64	173.722	135.08	123.541	257.416	257.416	108.993	143.052	171.497	171.763	151.972	98.2126	179.644	201.502	186.636	151.61	174.067	176.625	184.045
804.031	290.601	287.999	157.253	3477.7	172.638	135.285	122.409	257.978	257.978	111.069	147.725	169.165	170.797	153.637	96.4737	179.302	202.42	183.609	154.84	177.771	174.778	183.474
798.914	288.516	285.943	157.818	3489.14	171.067	135.305	121.183	257.859	257.859	113.346	152.853	166.473	169.419	155.309	94.7067	178.571	202.893	179.874	158.17	181.353	172.342	182.687
792.658	286.374	283.322	158.276	3499.58	169.025	135.133	119.866	257.072	257.072	115.737	158.282	163.448	167.649	156.928	92.9096	177.478	202.917	175.502	161.517	184.747	169.393	181.649
785.699	284.321	280.164	158.591	3509.64	166.528	134.761	118.462	255.63	255.63	118.157	163.856	160.117	165.502	158.432	91.0804	176.049	202.488	170.562	164.794	187.888	166.009	180.326
778.473	282.501	276.495	158.729	3519.94	163.594	134.18	116.974	253.546	253.546	120.519	169.421	156.508	162.996	159.759	89.217	174.31	201.604	165.124	167.916	190.708	162.268	178.681
771.417	281.057	272.343	158.655	3531.1	160.238	133.384	115.407	250.832	250.832	122.737	174.822	152.647	160.15	160.848	87.3174	172.288	200.26	159.257	170.798	193.141	158.247	176.681
764.966	280.136	267.735	158.336	3543.73	156.478	132.365	113.764	247.501	247.501	124.724	179.903	148.562	156.979	161.637	85.3797	170.008	198.452	153.032	173.353	195.122	154.023	174.289
759.556	279.881	262.698	157.737	3558.46	152.331	131.114	112.048	243.566	243.566	126.396	184.51	144.28	153.502	162.063	83.4017	167.497	196.178	146.518	175.497	196.583	149.674	171.471
755.623	280.436	257.26	156.823	3575.9	147.812	129.625	110.264	239.04	239.04	127.665	188.489	139.829	149.735	162.066	81.3815	164.782	193.433	139.785	177.144	197.459	145.278	168.191
753.604	281.946	251.447	155.561	3596.67	142.939	127.889	108.414	233.936	233.936	128.446	191.684	135.236	145.697	161.584	79.317	161.889	190.213	132.903	178.208	197.682	140.91	164.415
753.933	284.555	245.287	153.915	3621.4	137.728	125.9	106.503	228.267	228.267	128.653	193.94	130.527	141.404	160.555	77.2063	158.844	186.516	125.941	178.603	197.188	136.65	160.107
757.048	288.409	238.807	151.852	3650.69	132.196	123.648	104.534	222.045	222.045	128.198	195.102	125.731	136.875	158.918	75.0473	155.673	182.336	118.97	178.246	195.909	132.575	155.233
763.383	293.65	232.034	149.336	3685.18	126.36	121.127	102.512	215.283	215.283	126.997	195.016	120.875	132.125	156.61	72.838	152.403	177.672	112.059	177.049	193.779	128.761	149.756
773.375	300.424	224.996	146.334	3725.47	120.236	118.328	100.438	207.994	207.994	124.963	193.526	115.985	127.173	153.57	70.5764	149.06	172.519	105.279	174.927	190.731	125.287	143.642
787.46	308.875	217.719	142.812	3772.19	113.841	115.245	98.3183	200.192	200.192	122.01	190.478	111.089	122.036	149.737	68.2604	145.67	166.873	98.6976	171.795	186.7	122.229	136.857
806.074	319.148	210.232	138.734	3825.95	107.192	111.869	96.1551	191.887	191.887	118.051	185.718	106.215	116.732	145.048	65.888	142.26	160.73	92.3863	167.567	181.62	119.666	129.364
829.653	331.386	202.56	134.067	3887.38	100.305	108.192	93.9524	183.095	183.095	113.001	179.089	101.389	111.277	139.443	63.4573	138.856	154.088	86.4144	162.158	175.423	117.674	121.129
858.632	345.735	194.731	128.775	3957.1	93.1972	104.208	91.7139	173.826	173.826	106.774	170.437	96.639	105.689	132.859	60.9662	135.485	146.942	80.8518	155.482	168.043	116.332	112.116
893.448	362.338	186.773	122.826	4035.71	85.8852	99.9076	89.4432	164.095	164.095	99.2831	159.607	91.9921	99.9859	125.235	58.4126	132.172	139.289	75.7683	147.454	159.415	115.716	102.291
934.537	381.34	178.712	116.183	4123.85	78.3857	95.2837	87.144	153.913	153.913	90.4424	146.444	87.4756	94.1845	116.509	55.7946	128.944	131.126	71.2336	137.988	149.472	115.904	91.6177
982.334	402.886	170.576	108.814	4222.12	70.7152	90.3287	84.8199	143.295	143.295	80.1658	130.794	83.1167	88.3022	106.619	53.1102	125.827	122.447	67.3175	126.999	138.147	116.973	80.0619
1037.28	427.12	162.392	100.683	4331.16	62.8905	85.0348	82.4746	132.252	132.252	68.3673	112.502	78.9427	82.3565	95.5038	50.3572	122.848	113.251	64.0899	114.401	125.374	119	67.5881
1099.8	454.186	154.188	91.7558	4451.57	54.9284	79.3942	80.1119	120.797	120.797	54.9606	91.4118	74.9809	76.3647	83.1018	47.5338	120.034	103.532	61.6205	100.108	111.087	122.065	54.1613
1170.34	484.229	145.99	81.9986	4583.98	46.8453	73.3993	77.7352	108.944	108.944	39.8597	67.3696	71.2584	70.3442	69.3511	44.6379	117.409	93.2882	59.9792	84.0356	95.2199	126.242	39.7464
1249.33	517.393	137.825	71.3767	4729	38.6581	67.0424	75.3482	96.7049	96.7049	22.9783	40.2202	67.8027	64.3123	54.1901	41.6674	115.001	82.5151	59.2357	66.0977	77.7059	131.611	24.3082
1337.21	553.822	129.721	59.8558	4887.26	30.3834	60.3158	72.9548	84.0925	84.0925	4.23043	9.80878	64.6408	58.2864	37.5572	38.6204	112.836	71.2092	59.4599	46.2088	58.4788	138.248	7.81156

## Sheet: RawData, Wild type
WT45min infec005	WT1h infec006	WT1h10min infec007	WT1h20min infec008	WT1h30min infec009	WT1h40min infec010	WT1h50min infec011	WT2h10min infec012	WT2h30min infec013	WT2h45min infec014	WT3h 45min infec017	WT3h10min infec015	WT4h 30min infec019	WT4h 45min infec020	WT5h 10min infec021	WT5h 30min infec022	WT5h 40min infec023	WT6h 10min infec024
876	780	828	904	1000	644	656	900	468	644	636	612	692	704	644	492	812	632
696	696	664	692	676	668	676	800	500	788	652	684	800	760	744	568	672	752
872	548	964	684	664	588	600	892	700	752	608	672	348	588	500	420	660	484
664	720	824	876	868	788	904	572	756	724	948	632	836	736	744	708	756	628
580	920	940	708	1028	700	592	876	896	948	712	648	728	868	640	596	748	752
1192	872	884	768	1072	908	736	848	808	568	920	764	848	820	788	928	736	568
1016	868	1112	1012	1160	864	956	1076	1028	1116	772	920	1200	980	900	648	852	888
1056	1048	1116	1008	1348	992	844	1120	900	972	880	868	928	756	608	740	540	844
1264	1056	892	1248	1100	1004	868	964	956	1120	692	616	904	672	824	576	844	736
1384	1228	1328	1140	1140	1140	1072	1288	932	1380	1136	1248	944	1108	948	1228	752	992
1304	1392	1008	1056	1284	1720	1216	1308	1216	1304	1024	1144	1224	944	1036	740	800	940
1296	1700	1444	1352	1736	1744	1416	1284	976	1016	1172	1400	1360	1288	1216	1220	896	824
1800	1684	1604	1564	1668	1388	1584	1464	1488	1432	1220	1516	1196	1264	1176	1124	932	940
1760	1512	1984	1600	1556	1724	1696	1732	1340	1468	960	1184	1324	1284	1200	764	1324	844
1588	1948	2008	2076	1752	2004	1804	1724	1672	1332	1448	1696	1472	1408	1052	1200	1004	1292
2384	2284	2168	1936	2008	1976	1820	2292	1756	1720	1436	1324	1340	1068	1344	1108	1236	1052
2580	1764	2108	2204	1748	1820	2032	1840	2172	1932	1628	1668	1488	1792	1264	1364	1364	908
3196	2548	2428	2744	2364	2376	2196	2308	2224	2344	1828	1996	1536	1480	1536	1240	1756	904
2940	2076	2516	2228	2444	2524	1944	2824	2496	2372	1392	1560	1536	1136	1396	1124	1580	1244
3256	3392	2648	3372	2992	2672	2988	2848	2388	2608	2408	2172	1972	1724	1720	1956	2176	1364
3360	3088	3452	3512	3224	3376	2976	2864	2808	2884	2224	2240	2824	2064	2444	1748	1620	1312
3396	4116	3736	3676	3080	3076	3356	3312	2664	2608	2480	2316	2268	2016	2432	2008	2124	1236
3752	3936	3332	3536	3244	3444	3604	3448	3072	2776	2520	2544	2456	1828	2020	1844	2364	1556
4532	3672	3912	4280	3600	3980	3740	3844	3348	3140	2552	3108	2276	1876	2004	2352	2064	1484
4188	3956	4120	4224	3684	4016	4052	3872	3480	3320	3100	2920	2440	2224	2012	2084	2100	1808
4608	4696	4108	3952	4004	4252	4116	4100	3760	3508	2964	3064	2532	2572	2556	2016	2516	2100
4892	4548	4412	4100	3696	4516	4092	4564	4032	3492	3356	3192	3084	2144	2600	2132	2832	1880
4860	4988	4896	4472	4848	4332	4784	4728	3944	3684	3484	3364	3404	3020	2592	2076	2608	1800
5344	4680	4840	4864	4624	4404	4720	4336	3824	3636	3148	3364	3056	2480	2672	2748	2728	1944
5676	5360	5088	5192	5068	4472	4556	4976	4012	3604	3624	3692	3492	3060	3072	2988	2912	2020
5404	5668	4900	5516	4300	4848	4600	5108	4408	3876	3424	3412	3096	2744	3276	2548	3312	2072
5864	5460	5512	5504	4760	5120	4980	4548	4372	4220	3740	3972	3996	2928	3072	2760	3408	2156
5532	5416	5016	5552	5448	4956	4924	5504	4688	4240	3728	4104	3868	3632	3208	3344	3304	2284
5640	5960	5880	6008	5608	6240	5544	5084	4292	4588	3704	4308	3580	3204	3416	3080	3064	2532
6856	5896	5716	5736	5448	5140	4740	5372	5052	4496	3988	3788	3584	3328	3044	3272	3644	2116
6128	5512	5380	5732	5436	5464	5184	5340	4592	4408	4060	3876	4016	3468	3392	2428	3304	2516
6256	5756	5888	6004	5508	5704	6080	5404	4436	4308	3456	4060	3784	3308	3388	2696	3476	1976
6496	5532	5828	5596	5576	5132	5424	5244	4324	4600	3820	3944	3688	3048	3120	3212	3596	2312
6988	6072	6256	5676	4908	5520	5688	5624	4988	4596	3544	4180	4160	3080	3868	3396	2920	2608
6068	6208	6320	5636	5524	4980	5540	5672	4564	5208	4084	4448	3560	3172	3588	3092	3464	2528
6380	5712	5256	5784	5212	5268	4868	4708	4456	4120	3732	3660	4104	3212	3456	2732	2908	2744
6040	5328	5312	5540	5264	5056	5224	4712	4896	4668	3600	4252	3880	3044	3260	2888	3216	2272
5624	5784	5380	5308	4876	4892	4992	4768	4912	4460	3504	3436	3712	3388	3116	2992	3416	2120
5392	5996	5384	5260	4704	4936	4876	4916	4204	4152	3296	3884	3304	2820	2924	2684	3364	2584
5888	5316	5480	5444	4688	5040	4436	4196	4640	4412	3860	3608	3260	3160	3468	2656	2728	2192
5652	4960	5224	5636	4780	4700	5524	4808	4468	4188	3648	3600	3784	2884	3388	2664	3052	1888
5752	5284	5604	5044	4832	4240	5192	5016	4020	3852	3440	3788	3288	2580	2884	3084	2756	2136
5952	5068	5180	4700	4692	4868	4224	4936	4096	4384	3424	4056	3124	2908	3024	2840	2596	2244
5368	5300	5264	5012	4144	4256	4440	4844	3964	4264	3180	3720	2652	2800	2988	2540	3048	2064
5668	4816	4640	4620	4848	4336	4352	4404	3824	3900	3004	3052	3136	2940	2408	2444	2808	2180
5084	4532	4800	4496	4104	4560	4460	4416	3880	3884	3348	3408	3580	2716	3204	2208	2308	2184
5656	4820	5008	4992	4548	4148	4712	4244	3792	3644	3140	2988	2868	2780	2500	2872	2796	1872
5072	5124	4760	4700	4640	4076	4564	4392	3820	3836	3056	3108	2860	2404	3024	2592	2624	1964
5272	4708	4792	4520	4340	4192	4052	4448	3684	3528	3228	2644	2684	2196	3044	2660	2808	2084
5376	4624	4404	4492	4336	3860	4572	4352	3948	3652	3024	3032	3052	2936	2324	2392	2860	1860
4720	4552	4404	4868	4064	4032	3772	4192	3660	3540	2952	3284	2504	2636	2288	2148	2972	1964
4660	4188	4224	4340	4040	3896	4068	4484	3388	3716	2508	3164	2640	2320	2484	1856	2548	1948
4768	4636	4760	4632	3784	3968	4016	4180	3080	3444	3100	3568	3156	2648	2696	2728	2420	1988
5140	3880	4820	4764	3820	3580	3960	3680	3560	3860	2644	2876	2688	2276	2612	2108	2488	1712
4948	4268	3920	4408	3476	3768	3768	3916	3344	3076	2972	2872	2888	2352	2352	2328	2960	1768
4380	4228	3860	3908	3708	3464	3760	3688	3476	3088	3028	2956	2804	2124	2500	2228	2316	1576
4684	4332	3972	3868	4000	3368	3836	3712	3240	3236	2796	2892	2700	2008	2276	2508	2112	1812
4344	4348	4216	4176	3476	3496	3332	3720	3424	2924	2568	2492	2212	2252	2076	1788	2132	1872
4344	4332	4232	3828	3720	3336	3652	3152	3328	3188	3028	2308	2432	2124	2572	2172	2228	1532
3992	3908	3668	4068	3232	3592	3632	3408	3180	2880	2644	3040	2584	2472	2264	1884	2572	1992
4220	4056	4084	3752	3224	3532	3288	3668	3100	2880	2636	3108	2436	1944	2192	2016	2240	1736
4136	3848	3796	4212	3184	3736	3384	3660	3016	2996	2208	2700	2680	2116	2392	1992	1904	1888
4324	3808	3692	3924	3400	3592	3312	3536	2968	2820	2492	2412	2308	2072	1756	1896	2420	1496
4684	4176	4108	4052	3372	3060	3236	3864	3084	3260	2512	2596	2692	2432	1908	2224	2220	1728
4312	3316	3324	3824	3552	3268	3500	3632	2620	2896	2376	2692	2048	1724	2252	2336	1980	1668
4144	3760	4048	3716	3356	3804	3516	3208	3000	3192	2420	2936	2412	2408	2368	1736	1940	1520
4296	4100	4476	3768	3084	3268	3432	3420	3344	3284	2192	2824	2876	1736	2292	2064	2388	1392
4344	3824	3900	3708	2888	3540	3736	3248	3380	2720	2540	2716	2360	2268	2624	1896	2248	1692
3920	3864	3456	3848	3412	3108	3388	3212	2660	2736	2088	2784	2404	2328	1696	1924	2200	1464
4344	3624	3888	3808	3472	3296	3136	3128	2944	2788	2512	2836	1996	1728	2276	1900	2072	1444
4228	3724	3500	3740	3176	3172	3480	3492	2788	2988	2632	2264	2400	2140	1972	2056	2028	1496
4188	3740	3640	3680	3428	3148	2880	3284	2572	2996	2184	2980	2528	2008	2180	2044	1700	1308
4452	3160	3560	3468	3192	3120	3688	3032	3268	2804	2304	2504	2144	2096	2340	1968	1660	1712
3492	3524	3420	2988	3456	2800	3120	3480	2932	2700	2008	2320	1976	1596	1864	1896	1888	1728
3876	3968	3392	3512	3004	3080	3088	2964	2744	2684	2396	2524	2264	2364	2156	2092	2272	1484
4132	4236	3828	3584	3200	3400	3392	3160	2720	2520	2068	2488	2308	2092	2236	2160	2084	1268
3276	3400	3028	3648	2888	3320	2692	3120	2632	2516	2444	1868	2492	1748	2000	1628	2192	1344
4300	3424	3888	3508	2704	3100	3508	3284	2736	2868	2504	2340	2284	1864	2052	1988	2072	1628
3644	3424	3552	3572	2900	3084	3164	3360	3084	2564	2344	2308	2176	2024	2076	1756	2228	1408
3928	3464	3648	3556	3152	3016	3380	3276	2408	2660	2408	2512	2084	2076	2068	1916	1864	1560
3644	3588	3256	3480	2736	2804	3292	2840	2796	2276	2244	2148	2212	1928	2088	1952	1956	1124
3280	3284	3472	3444	2780	3216	2692	2804	2752	2484	2064	1896	1760	1940	1716	1992	1776	1532
3800	3452	3684	3084	3176	3144	3428	2852	2588	2836	2380	2372	1944	2144	2196	1784	1920	1836
3452	3188	3272	3144	2948	3460	3016	3248	2896	2424	2472	1900	2204	1668	2092	1744	1732	1576
3600	3960	3484	3196	2764	3096	2800	3212	2512	2840	2236	2256	2056	2108	2040	1864	2248	1460
3932	3356	3284	3672	2404	2700	2748	2796	2956	2112	2376	2512	2144	2128	2004	1776	2064	1144
3352	3364	3496	3560	3008	2264	2852	2896	2684	2524	2608	2184	2152	1756	2016	2072	1968	1292
3712	3444	3724	3064	2896	3684	2764	2672	2428	2644	1984	2476	2568	1540	2032	1996	1984	1476
3532	3360	3560	2940	2760	3032	2588	2584	2464	2524	2360	2132	2056	1844	1776	1752	2152	1688
3672	3408	3408	3820	2852	2760	2988	3100	2256	2584	2404	2236	2036	1452	2044	2080	1848	1532
3452	3156	2744	2832	2608	2680	2740	3168	2516	2660	2244	2400	1932	1712	1720	1820	2016	1296
3508	2908	3352	3124	2404	2832	2624	2744	2732	2984	2372	2076	2012	1792	2108	1664	2052	1632
3868	3036	2964	3632	3080	2480	2924	2840	2560	2480	2184	2288	1984	1752	1912	2116	2000	1508
3668	3696	3556	3640	2804	3336	2920	2892	2504	2496	1800	2468	1968	1724	2028	1896	1912	1252
4060	3300	3260	2960	2600	2860	2532	2340	2204	2268	2024	1932	2620	1768	1816	1816	2140	1196
3628	3396	3064	3200	2740	2760	2880	2376	2516	2424	1848	1820	2168	1964	1884	1732	2068	1260
2856	3184	3048	3076	2588	2980	2824	2940	2344	2384	2164	2128	1968	2132	1864	2112	1456	1060
2924	3052	3148	2776	3156	2404	3568	2432	2544	2292	2104	2304	2096	1928	2020	1780	2104	1364
3296	3280	3492	3284	2732	2580	2848	2572	2236	1996	1984	1988	1908	1876	1748	1672	1648	1112
3168	3188	2960	2800	2736	2800	2472	2740	1968	2300	2364	2280	2056	1816	1912	1660	1936	1280
3156	3364	2888	2856	2472	2588	2860	2740	1916	2764	2140	1816	1792	1748	1720	1536	1776	1268
3364	2700	2984	2856	2288	2732	2396	2224	2216	2004	2052	1992	2116	1540	1560	1824	1828	1160
3044	2720	2776	2804	2592	1800	2300	2296	2012	2452	1856	2120	1636	1604	1520	1816	1800	1024
3000	3076	2728	3308	2608	2336	2140	2648	2108	2032	1576	1632	1580	1612	1644	1468	1740	1328
3104	2988	3092	2432	2392	2216	2484	2604	1920	2148	1720	1820	1676	1164	1672	1768	1696	1160
2908	2980	2880	2900	2292	2600	2344	2296	2244	2164	2020	2116	1856	1704	1780	1384	1416	1068
3012	2612	3344	2644	1964	2396	2136	2152	1952	1824	1420	2000	1788	1420	1404	1484	1712	1128
2724	2988	2580	2548	1912	2216	1884	2180	1976	2008	1792	1984	1428	1328	1604	1376	1704	1476
2728	2480	2988	2432	2328	2004	2144	2216	1984	2072	1624	1464	1984	1140	1576	1388	1456	952
2880	2840	2516	2404	2228	2056	2032	2444	1884	1816	1972	1708	1244	1260	1516	1308	2104	948
2532	2428	2412	2564	2432	2112	2000	2084	2220	2220	1880	1888	1076	1396	1628	1248	1308	1072
2716	2572	2532	2468	1800	1696	2376	2048	2072	1700	1428	1968	1564	1320	1220	1220	1604	784
2808	2808	2168	2332	2276	1980	2056	2156	1852	1704	1640	1648	1708	1464	1384	1812	1712	1088
2676	2320	2468	2320	2232	1972	2224	1976	1880	1948	1276	1412	1280	1324	1412	1592	1560	1124
2864	2724	2304	2748	1996	1932	2400	1804	1656	1320	1728	1632	1128	1540	1236	1360	1260	1156
2468	2312	2280	1924	1992	1892	2052	1912	1504	1732	1340	1316	1216	1360	960	1292	984	996
2596	2288	1944	2360	1764	1556	1964	2140	1892	2136	1540	1488	1496	1508	1916	1340	1480	1096
2956	2596	2260	2464	2064	1912	1900	1576	1940	1796	1492	1660	1356	1204	1276	1352	1248	976
3004	2152	2108	2408	1580	1952	1632	1736	1688	1712	1032	1336	1224	972	1252	1144	1496	948
2472	2200	1980	2048	1896	1820	1640	1984	1408	1428	1412	1136	1384	1292	944	1396	1120	952
2444	2208	2192	2000	1632	1660	1920	1900	1520	1892	1656	1488	1308	1188	1576	1232	1384	828
2328	2008	2404	2192	1684	1656	1996	1492	1620	1588	1460	1256	1416	908	1372	1112	1220	996
1760	2296	2172	1888	1740	1848	1872	1824	1540	1460	1384	1260	1468	1208	1408	1152	1104	912
2124	2056	2020	2120	1540	2132	1664	1536	1676	1312	1408	1108	1256	1120	1412	1168	1380	760
2416	1856	2128	1816	1376	1152	1652	1156	1572	1592	1156	1248	1088	1148	1264	1252	1468	932
1996	2072	1744	2064	1572	1964	1940	1604	1084	1204	1168	1040	1192	1160	1428	1048	944	1188
2472	2128	1876	2004	1324	1732	1756	1528	1324	1540	1208	1348	1260	1036	1028	1108	1500	808
2316	1796	1704	2344	1844	1500	1764	1320	1284	1460	1364	1360	1388	1084	1148	1068	1356	1196
1964	2056	2048	1988	1428	1348	1596	1616	1384	1408	1336	928	892	1160	1332	1028	1288	852
1736	1604	2092	1472	1608	1764	1172	1728	1316	1284	1156	1032	1256	1000	880	948	1388	924
1628	1428	1472	1356	1468	1580	1268	1676	1392	1412	760	924	1032	1032	784	824	1076	792
2236	2020	2004	1856	1488	1484	1272	1468	1484	1536	1692	1308	1000	900	1288	944	1124	676
1892	2060	1504	1592	1400	1588	1656	1536	1468	1388	1340	1256	1028	1468	1432	1236	1432	1144
2176	1476	1672	1864	1472	1644	1476	1664	1508	1344	1120	908	1000	1144	1208	1088	1124	860
1984	2224	1700	1852	1180	1548	1364	1416	1176	1256	1020	1228	1148	904	964	1004	1180	760
1944	1680	1852	1876	1256	1376	1324	1460	1176	1308	1156	1388	1124	844	976	1092	856	416
1656	1556	1724	1736	1268	1428	1332	1684	1468	1132	1072	1060	1212	996	1116	980	1300	728
1888	1716	1428	1572	1068	1144	1292	1568	1420	1352	1196	956	896	996	1152	1224	1160	752
1500	1932	1608	1644	1364	1316	1520	1644	1524	1328	1108	1080	1088	1276	1228	936	1112	976
1752	1560	1684	1352	1500	1432	1304	1168	1352	940	1024	1012	1100	1292	1264	804	752	816
1800	2096	1676	1784	1272	1240	1320	1344	1012	1140	1240	896	1240	1096	1320	1208	1092	500
1872	1592	1732	1640	1356	1556	1192	1336	924	1128	1276	1096	1056	976	1088	952	888	908
1648	1920	1380	1216	1056	1432	1592	1196	1456	1512	908	1244	1016	1076	972	920	1280	692
1508	1448	1752	1472	1452	1616	1284	1432	1292	1468	1128	888	940	1096	1028	848	688	636
1600	1508	1492	1272	1444	1380	1188	1348	1016	1080	984	976	1164	1080	1184	864	696	896
1596	1472	1508	1664	1232	804	1428	1152	1000	1476	832	1004	852	708	896	720	788	576
1540	1496	1532	1464	1300	1412	1084	1376	924	1224	996	828	684	952	780	932	1164	868
1592	1272	1752	1296	1076	1440	1076	1308	1052	1224	956	844	1236	944	896	856	1004	756
1552	1380	1536	1308	1280	1168	1072	1424	1412	1376	824	972	800	728	768	592	948	668
1720	1440	1280	1436	1320	1256	1332	1248	1200	1408	968	924	1060	1064	796	956	904	988
1568	1416	1592	1788	980	944	1064	992	1128	1088	840	1212	744	736	816	876	1120	588
1520	1424	1252	1592	1384	1092	1056	1088	560	1020	1232	1080	1040	972	996	1076	908	872
1668	1492	1528	1308	1348	1076	1004	1140	1056	1324	836	1212	996	1060	704	812	1092	472
1680	1316	1416	1240	1180	1560	1372	1344	1480	972	932	956	1220	928	872	656	1264	788
1804	1748	1652	1352	884	952	1152	940	1280	1328	804	1308	1032	772	704	1436	1008	576
1612	1660	1500	1380	1388	808	1172	972	920	1048	1024	1072	796	1152	1020	1008	948	896
1532	1416	1488	1256	868	932	1240	1120	1060	744	700	840	824	832	796	1024	872	552
1292	1188	1280	1356	968	1320	1204	1112	1148	1116	912	1000	1076	848	1204	1036	552	616
1644	1584	1804	1296	1396	1060	1216	1584	1148	884	996	920	1040	824	916	696	1080	660
1212	1036	1296	1112	1476	1264	1208	1248	1072	1260	976	1188	704	660	600	704	1008	832
1584	1300	1524	1552	1316	1084	1036	1180	1164	1088	1120	1140	1000	996	884	772	900	612
1552	1424	1316	1260	876	1016	1076	892	968	704	736	1000	1096	988	1160	764	764	672
1216	1384	1364	1316	1088	1016	964	1148	1168	1280	756	796	888	828	488	784	1216	624
1312	1492	1244	1292	1068	952	988	1280	916	1056	700	648	728	544	760	696	760	748
1444	1204	1480	1260	1024	1168	1096	1136	964	1116	976	976	884	672	1180	640	1008	828
1880	1256	1620	1168	1012	900	1012	1100	1172	1384	980	1100	832	560	980	768	704	688
1572	1284	1112	1292	1132	1036	1068	1108	1184	940	600	788	912	764	852	1240	944	628
1556	1376	1524	1452	1084	1056	1096	996	872	844	980	888	912	644	884	760	696	644
1780	1600	1480	1472	1012	1156	1312	832	1204	1096	1008	1220	1116	700	968	840	708	764
1468	1464	904	1608	1072	1056	1016	1036	916	1036	840	664	844	528	424	844	956	512
1560	1620	1300	1392	976	984	1172	1016	836	1272	876	932	776	748	832	892	696	752
1460	1120	1488	1220	948	1072	1040	952	820	880	852	700	876	776	884	808	880	636
1752	1432	1256	1356	940	1080	1052	1068	1032	1216	884	924	812	956	972	792	956	1028
1120	1012	1336	1304	1120	920	936	1108	1144	1004	992	672	872	904	976	656	576	460
1480	1172	1168	1140	936	992	884	860	1100	996	732	856	884	680	932	668	876	484
1416	892	960	1052	860	1152	912	1140	1096	1000	492	616	716	576	692	432	888	596
1568	1220	1132	1284	1016	1220	1064	1156	1300	1152	804	452	644	792	960	680	756	708
1416	1172	1268	856	492	984	976	916	748	872	588	892	888	520	616	732	688	432
1520	1508	1644	1476	1032	1024	996	892	728	652	724	988	844	912	784	908	588	648
1272	996	1144	884	984	1144	1244	1080	864	804	856	688	1012	856	996	780	724	524
1092	1232	1040	1132	708	852	624	856	672	696	760	836	808	644	904	816	780	596
1176	856	988	952	1036	760	840	952	1036	700	648	868	728	988	828	700	680	492
1104	1136	1212	1068	776	716	996	784	644	568	748	912	852	644	740	876	744	388
1132	1032	1212	1344	436	672	852	924	724	948	744	812	576	568	684	524	996	444
764	1304	1212	1188	920	764	812	912	1004	768	656	792	864	864	1020	684	708	492
1192	1276	904	928	800	1056	868	1060	964	736	812	784	672	712	768	612	812	620
1280	1132	1108	1136	860	680	888	904	752	584	604	892	708	680	816	424	716	656
1128	812	988	1116	1024	1008	1160	628	956	956	904	664	860	700	804	788	588	488
1260	924	852	1084	1132	1196	900	948	708	732	672	1172	664	964	692	836	544	748
840	1012	952	928	596	800	848	944	752	980	652	640	596	544	472	600	508	564
1236	1004	1256	1128	1000	896	788	796	960	736	788	864	920	764	432	748	836	676
1084	1068	552	744	1012	988	740	780	724	524	756	512	508	896	856	696	604	560
908	844	1076	1108	832	804	900	1064	796	736	876	816	964	836	652	760	636	708
988	1208	936	956	852	836	852	908	888	924	744	808	752	548	652	812	680	644
1056	1000	1076	864	752	684	820	852	620	572	484	784	564	760	668	488	944	564
1136	1112	804	796	1016	584	744	760	884	624	644	892	820	592	752	464	608	428
1008	1252	800	704	564	536	940	1016	956	904	676	924	736	604	532	624	592	520
752	680	428	480	616	472	464	740	800	964	620	448	276	520	480	532	768	500
1000	1040	796	976	808	864	1016	804	796	652	876	908	1052	688	644	856	904	676
808	932	928	868	784	536	856	840	944	832	568	796	628	624	820	692	612	636
900	964	840	852	604	680	624	864	792	640	912	824	720	496	596	776	556	292
1112	936	604	1000	684	552	416	892	816	744	392	560	172	328	272	472	596	492
740	1108	804	884	980	708	992	856	592	608	788	604	884	888	972	892	752	372
764	768	604	892	716	716	476	552	776	676	708	600	612	852	560	624	752	472
1048	872	792	704	1000	820	664	680	664	604	656	572	708	664	824	656	492	448
908	812	816	856	964	692	924	840	796	564	812	632	512	468	360	804	628	620
728	944	648	728	1024	900	768	612	860	996	704	912	932	732	764	512	692	892
988	836	700	820	592	896	584	804	852	612	456	576	568	332	336	712	732	596
932	908	852	752	708	1028	624	792	804	716	932	420	444	424	460	736	768	504
692	704	700	796	932	716	756	472	752	676	656	488	776	484	736	544	468	428
536	1208	968	1040	880	744	896	628	516	632	876	820	756	668	752	828	680	552
864	944	684	628	648	680	792	544	528	484	476	568	676	520	576	688	768	500
508	688	792	664	516	628	568	840	748	672	428	368	548	772	540	700	692	644
804	548	708	716	668	544	744	592	480	672	880	748	696	648	692	872	508	652
772	692	684	668	840	896	564	828	580	680	532	580	508	588	468	784	884	532
628	1072	732	972	844	676	812	736	768	892	668	660	728	756	532	784	528	660
1080	972	916	932	372	652	608	492	780	536	396	652	392	340	576	660	684	472
620	740	612	972	748	580	696	672	684	744	624	680	732	592	744	596	296	428
836	592	968	844	416	584	368	648	660	744	684	416	468	380	536	528	472	296
684	856	596	864	748	864	516	692	360	768	584	428	568	292	328	200	260	536
840	876	780	660	1048	840	808	884	640	660	692	480	736	708	856	664	636	628
892	860	1136	792	644	676	688	916	692	704	800	872	556	628	692	556	372	348
880	1072	852	1048	764	920	856	852	764	672	680	896	680	576	684	632	720	628
852	940	792	916	524	548	712	520	544	628	432	764	412	560	632	560	572	380
752	936	800	860	564	696	424	816	600	744	548	504	648	528	556	716	640	596
1044	576	684	644	680	540	656	832	584	416	480	712	788	488	756	832	336	596
892	820	636	740	784	492	680	604	740	652	648	584	460	636	464	588	432	312
600	616	784	636	844	420	396	472	584	600	636	668	592	396	272	404	572	392
848	648	488	688	748	572	712	584	596	532	752	548	712	656	772	652	496	416
788	804	820	568	808	568	832	480	624	652	920	608	524	536	460	560	604	572
572	580	516	640	688	508	540	684	636	556	472	592	364	616	592	364	548	296
504	584	736	716	812	576	780	800	624	660	1092	712	624	660	640	692	608	544
580	792	700	772	1008	800	852	600	756	560	688	884	532	552	568	580	588	444
804	872	444	600	756	812	636	544	784	736	504	408	544	604	544	716	616	588
624	676	588	652	760	788	748	784	656	1036	620	724	432	808	644	592	564	812
612	700	788	604	564	712	588	1088	764	748	576	496	380	532	440	528	416	588
824	724	796	1012	736	612	720	736	644	640	756	840	620	704	592	912	368	360
788	956	668	592	528	320	380	708	408	572	368	684	440	248	388	336	716	344
640	580	548	528	496	660	748	684	416	656	880	624	784	556	644	704	704	460
748	572	728	752	696	696	564	624	728	560	640	580	592	572	448	824	452	520
836	716	812	660	752	608	892	592	716	616	636	636	564	376	892	632	984	424
668	520	532	564	688	616	452	660	728	652	532	524	488	516	548	628	544	588
1012	732	740	600	684	708	752	1120	780	724	616	928	608	592	732	652	568	624
1000	1060	828	740	716	656	540	560	648	700	604	928	460	592	644	660	808	360
700	724	628	604	612	716	704	580	712	712	408	504	468	700	396	440	536	724
772	568	892	996	744	696	664	424	604	640	544	632	552	616	576	836	556	352
724	788	576	520	516	452	748	844	636	640	588	424	376	620	520	456	760	460
780	740	684	692	656	784	512	752	656	772	692	600	804	620	560	700	400	592
900	1096	920	1044	836	672	700	796	676	688	592	708	708	532	756	452	748	444
964	584	816	764	776	764	576	404	640	716	488	684	560	532	576	440	628	460
368	320	520	508	464	688	592	620	656	620	356	704	308	380	516	552	652	332
884	772	620	592	504	672	688	424	500	516	500	576	576	532	636	432	488	476
592	616	460	492	704	540	688	864	920	700	720	492	856	708	756	552	564	604

## Sheet: SmoothData_spline , wild type 
WT45min infec005	WT1h infec006	WT1h10min infec007	WT1h20min infec008	WT1h30min infec009	WT1h40min infec010	WT1h50min infec011	WT2h10min infec012	WT2h30min infec013	WT2h45min infec014	WT3h 45min infec017	WT3h10min infec015	WT4h 30min infec019	WT4h 45min infec020	WT5h 10min infec021	WT5h 30min infec022	WT5h 40min infec023	WT6h 10min infec024	WT6h 30min infec025
876	780	828	904	1000	644	656	900	468	644	636	612	692	704	644	492	812	632	552
1088.26	1038.37	1163.19	1033.61	1162.11	1003.67	998.355	1074.99	934.321	996.705	961.48	900.525	986.103	958.998	901.467	782.59	904.293	824.34	745.583
935.3	886.21	999.99	885.142	1014.98	866.213	845.95	935.495	817.496	894.464	844.407	799.741	873.4	862.566	798.132	704.481	792.659	757.701	681.961
830.687	781.234	883.509	782.842	910.563	772.652	738.614	838.718	737.739	824.845	759.452	729.854	791.391	791.407	722.148	648.918	709.432	707.835	637.367
771.499	720.571	810.946	723.904	846.283	720.275	673.611	782.062	692.779	785.879	704.678	688.99	738.231	744.015	671.881	614.545	652.924	673.762	610.649
754.815	701.353	779.501	705.523	819.563	706.366	648.207	762.923	680.345	775.594	678.149	675.271	712.072	718.882	645.7	600.007	621.448	654.5	600.652
777.712	720.711	786.375	724.892	827.826	728.208	659.665	778.699	698.169	792.021	677.931	686.822	711.069	714.501	641.972	603.948	613.317	649.071	606.224
837.267	775.778	828.771	779.205	868.496	783.087	705.25	826.789	743.979	833.187	702.086	721.768	733.376	729.367	659.065	625.011	626.843	656.493	626.21
930.558	863.685	903.89	865.655	938.998	868.285	782.227	904.589	815.506	897.122	748.68	778.231	777.146	761.971	695.346	661.841	660.339	675.787	659.456
1054.66	981.565	1008.93	981.436	1036.75	981.088	887.86	1009.5	910.479	981.856	815.775	854.338	840.534	810.807	749.182	713.083	712.118	705.972	704.81
1206.66	1126.55	1141.1	1123.74	1159.19	1118.78	1019.41	1138.91	1026.63	1085.42	901.437	948.211	921.693	874.368	818.942	777.38	780.493	746.068	761.116
1383.62	1295.77	1297.6	1289.76	1303.73	1278.64	1174.15	1290.23	1161.68	1205.84	1003.73	1057.98	1018.78	951.148	902.993	853.376	863.776	795.094	827.223
1582.63	1486.36	1475.62	1476.7	1467.79	1457.96	1349.34	1460.85	1313.38	1341.14	1120.72	1181.75	1129.94	1039.64	999.702	939.716	960.28	852.072	901.975
1800.76	1695.45	1672.38	1681.74	1648.8	1654.03	1542.25	1648.17	1479.43	1489.36	1250.46	1317.67	1253.33	1138.33	1107.44	1035.04	1068.32	916.019	984.219
2035.09	1920.17	1885.06	1902.07	1844.19	1864.11	1750.13	1849.58	1657.59	1648.52	1391.03	1463.86	1387.11	1245.73	1224.56	1138	1186.2	985.957	1072.8
2282.7	2157.65	2110.88	2134.9	2051.38	2085.51	1970.26	2062.49	1845.57	1816.66	1540.49	1618.43	1529.44	1360.31	1349.45	1247.24	1312.25	1060.9	1166.57
2540.66	2405.03	2347.04	2377.42	2267.79	2315.5	2199.9	2284.28	2041.1	1991.8	1696.9	1779.51	1678.45	1480.58	1480.47	1361.4	1444.76	1139.88	1264.37
2806.06	2659.44	2590.73	2626.81	2490.84	2551.36	2436.31	2512.37	2241.92	2171.97	1858.32	1945.23	1832.32	1605.02	1615.98	1479.12	1582.06	1221.91	1365.04
3075.97	2918.01	2839.16	2880.27	2717.96	2790.39	2676.75	2744.15	2445.76	2355.21	2022.82	2113.7	1989.18	1732.14	1754.36	1599.05	1722.46	1306	1467.44
3347.46	3177.87	3089.53	3135.01	2946.58	3029.86	2918.5	2977.01	2650.34	2539.53	2188.47	2283.07	2147.2	1860.41	1893.97	1719.83	1864.26	1391.19	1570.41
3617.62	3436.15	3339.03	3388.2	3174.11	3267.07	3158.82	3208.35	2853.39	2722.98	2353.33	2451.44	2304.53	1988.35	2033.18	1840.11	2005.79	1476.48	1672.8
3883.52	3689.99	3584.88	3637.04	3397.98	3499.28	3394.97	3435.57	3052.65	2903.57	2515.45	2616.94	2459.32	2114.43	2170.35	1958.53	2145.36	1560.91	1773.45
4142.24	3936.52	3824.28	3878.73	3615.62	3723.8	3624.21	3656.07	3245.85	3079.34	2672.92	2777.7	2609.73	2237.16	2303.85	2073.74	2281.27	1643.48	1871.2
4390.86	4172.87	4054.42	4110.46	3824.45	3937.9	3843.81	3867.24	3430.71	3248.32	2823.78	2931.84	2753.91	2355.02	2432.06	2184.37	2411.85	1723.21	1964.92
4626.45	4396.16	4272.5	4329.43	4021.88	4138.86	4051.04	4066.48	3604.96	3408.53	2966.11	3077.49	2890.02	2466.51	2553.34	2289.08	2535.4	1799.14	2053.43
4846.09	4603.54	4475.74	4532.82	4205.36	4323.98	4243.16	4251.2	3766.34	3558.01	3097.97	3212.77	3016.2	2570.12	2666.05	2386.51	2650.23	1870.27	2135.59
5046.86	4792.14	4661.32	4717.83	4372.29	4490.53	4417.43	4418.78	3912.57	3694.79	3217.42	3335.8	3130.62	2664.35	2768.57	2475.3	2754.67	1935.64	2210.25
5226.48	4959.72	4827.07	4882.27	4520.67	4636.41	4571.73	4567.2	4041.9	3817.31	3322.95	3445.12	3231.82	2748.01	2859.61	2554.39	2847.38	1994.45	2276.5
5385.2	5106.56	4973.2	5026.43	4650.73	4761.97	4706.33	4696.74	4154.55	3925.74	3414.76	3540.91	3320	2821.24	2939.33	2623.9	2928.51	2046.77	2334.46
5523.93	5233.59	5100.58	5151.21	4763.25	4868.18	4822.13	4808.23	4251.3	4020.65	3493.47	3623.76	3395.73	2884.5	3008.22	2684.26	2998.58	2092.87	2384.52
5643.55	5341.73	5210.05	5257.51	4859.02	4955.99	4920.01	4902.54	4332.89	4102.62	3559.71	3694.26	3459.59	2938.24	3066.79	2735.86	3058.08	2132.99	2427.04
5744.98	5431.9	5302.45	5346.24	4938.84	5026.36	5000.86	4980.49	4400.08	4172.23	3614.08	3753.01	3512.17	2982.92	3115.55	2779.14	3107.54	2167.41	2462.4
5829.11	5505.03	5378.63	5418.28	5003.49	5080.27	5065.56	5042.95	4453.62	4230.06	3657.22	3800.59	3554.04	3019.01	3154.99	2814.51	3147.46	2196.38	2490.98
5896.83	5562.02	5439.43	5474.56	5053.77	5118.67	5115.01	5090.76	4494.26	4276.69	3689.74	3837.59	3585.81	3046.96	3185.62	2842.38	3178.35	2220.17	2513.14
5949.06	5603.81	5485.7	5515.97	5090.46	5142.53	5150.1	5124.77	4522.75	4312.7	3712.27	3864.62	3608.03	3067.23	3207.95	2863.16	3200.72	2239.04	2529.27
5986.67	5631.3	5518.29	5543.41	5114.36	5152.8	5171.71	5145.82	4539.85	4338.67	3725.43	3882.25	3621.31	3080.27	3222.46	2877.29	3215.08	2253.24	2539.74
6010.58	5645.44	5538.03	5557.79	5126.25	5150.45	5180.72	5154.76	4546.32	4355.17	3729.84	3891.08	3626.22	3086.56	3229.68	2885.17	3221.94	2263.05	2544.93
6021.69	5647.12	5545.78	5560.01	5126.94	5136.44	5178.03	5152.44	4542.89	4362.78	3726.12	3891.7	3623.34	3086.54	3230.09	2887.21	3221.82	2268.71	2545.2
6020.88	5637.29	5542.38	5550.96	5117.19	5111.73	5164.53	5139.71	4530.33	4362.09	3714.88	3884.71	3613.26	3080.68	3224.21	2883.84	3215.21	2270.5	2540.94
6009.06	5616.84	5528.67	5531.56	5097.82	5077.29	5141.09	5117.42	4509.4	4353.67	3696.77	3870.69	3596.56	3069.44	3212.53	2875.47	3202.63	2268.68	2532.52
5987.14	5586.72	5505.51	5502.7	5069.6	5034.07	5108.62	5086.4	4480.83	4338.11	3672.38	3850.24	3573.83	3053.27	3195.56	2862.52	3184.59	2263.49	2520.31
5955.99	5547.83	5473.73	5465.29	5033.33	4983.05	5067.99	5047.51	4445.39	4315.97	3642.35	3823.94	3545.63	3032.63	3173.81	2845.4	3161.6	2255.22	2504.69
5916.54	5501.1	5434.18	5420.23	4989.8	4925.17	5020.1	5001.6	4403.83	4287.85	3607.3	3792.39	3512.57	3007.98	3147.77	2824.54	3134.17	2244.12	2486.03
5869.66	5447.45	5387.71	5368.42	4939.79	4861.41	4965.83	4949.52	4356.91	4254.31	3567.85	3756.18	3475.22	2979.78	3117.94	2800.33	3102.81	2230.44	2464.71
5816.27	5387.79	5335.17	5310.77	4884.1	4792.73	4906.08	4892.1	4305.36	4215.95	3524.61	3715.9	3434.16	2948.49	3084.84	2773.21	3068.03	2214.46	2441.11
5757.26	5323.06	5277.39	5248.17	4823.52	4720.08	4841.72	4830.2	4249.96	4173.33	3478.22	3672.15	3389.98	2914.57	3048.96	2743.59	3030.34	2196.43	2415.59
5693.53	5254.17	5215.22	5181.54	4758.84	4644.44	4773.65	4764.67	4191.44	4127.03	3429.29	3625.51	3343.26	2878.48	3010.8	2711.88	2990.25	2176.61	2388.54
5625.98	5182.04	5149.51	5111.76	4690.85	4566.76	4702.75	4696.35	4130.57	4077.65	3378.44	3576.57	3294.59	2840.67	2970.88	2678.5	2948.26	2155.27	2360.33
5555.5	5107.59	5081.11	5039.75	4620.34	4488	4629.91	4626.1	4068.09	4025.75	3326.3	3525.93	3244.54	2801.61	2929.68	2643.87	2904.9	2132.67	2331.32
5483	5031.74	5010.85	4966.4	4548.1	4409.13	4556.02	4554.75	4004.77	3971.91	3273.48	3474.17	3193.69	2761.75	2887.72	2608.4	2860.66	2109.06	2301.91
5409.37	4955.42	4939.59	4892.63	4474.91	4331.11	4481.97	4483.16	3941.34	3916.71	3220.61	3421.9	3142.64	2721.56	2845.5	2572.52	2816.06	2084.72	2272.46
5335.52	4879.54	4868.17	4819.32	4401.58	4254.9	4408.64	4412.16	3878.57	3860.74	3168.31	3369.7	3091.97	2681.48	2803.52	2536.62	2771.61	2059.9	2243.35
5262.33	4805.03	4797.44	4747.39	4328.88	4181.46	4336.93	4342.62	3817.21	3804.57	3117.2	3318.15	3042.25	2641.99	2762.28	2501.14	2727.82	2034.86	2214.95
5190.57	4732.65	4728.09	4677.57	4257.5	4111.58	4267.56	4275.23	3757.88	3748.69	3067.8	3267.77	2993.97	2603.46	2722.21	2466.42	2685.11	2009.83	2187.57
5120.38	4662.53	4660.31	4610	4187.57	4045.29	4200.63	4210.09	3700.66	3693.27	3020.17	3218.64	2947.21	2565.96	2683.36	2432.55	2643.58	1984.87	2161.25
5051.76	4594.64	4594.1	4544.62	4119.15	3982.47	4136.1	4147.14	3645.48	3638.38	2974.3	3170.77	2901.97	2529.5	2645.72	2399.53	2603.23	1960.03	2135.96
4984.73	4528.98	4529.49	4481.4	4052.26	3922.98	4073.91	4086.34	3592.31	3584.09	2930.16	3124.18	2858.22	2494.07	2609.29	2367.4	2564.08	1935.33	2111.67
4919.29	4465.51	4466.51	4420.31	3986.93	3866.68	4014	4027.64	3541.09	3530.47	2887.71	3078.86	2815.95	2459.67	2574.03	2336.15	2526.13	1910.82	2088.35
4855.43	4404.21	4405.18	4361.31	3923.22	3813.44	3956.32	3970.99	3491.76	3477.61	2846.93	3034.81	2775.15	2426.3	2539.95	2305.82	2489.4	1886.52	2065.98
4793.18	4345.07	4345.52	4304.35	3861.14	3763.13	3900.81	3916.34	3444.27	3425.58	2807.78	2992.06	2735.8	2393.94	2507.01	2276.42	2453.89	1862.47	2044.53
4732.52	4288.04	4287.55	4249.4	3800.73	3715.59	3847.43	3863.63	3398.57	3374.44	2770.25	2950.59	2697.88	2362.61	2475.2	2247.96	2419.61	1838.7	2023.96
4673.46	4233.13	4231.31	4196.42	3742.03	3670.71	3796.12	3812.83	3354.6	3324.28	2734.3	2910.41	2661.39	2332.3	2444.51	2220.46	2386.57	1815.24	2004.26
4616.01	4180.29	4176.81	4145.37	3685.08	3628.35	3746.82	3763.87	3312.31	3275.16	2699.9	2871.54	2626.31	2303	2414.92	2193.94	2354.78	1792.14	1985.38
4560.18	4129.51	4124.09	4096.22	3629.9	3588.36	3699.48	3716.71	3271.65	3227.17	2667.03	2833.97	2592.61	2274.71	2386.42	2168.41	2324.25	1769.42	1967.3
4505.96	4080.76	4073.15	4048.93	3576.54	3550.62	3654.04	3671.3	3232.56	3180.37	2635.65	2797.71	2560.3	2247.44	2358.99	2143.89	2294.99	1747.12	1950
4453.36	4034.03	4024.02	4003.45	3525.02	3514.99	3610.46	3627.59	3194.99	3134.85	2605.73	2762.77	2529.34	2221.17	2332.6	2120.4	2267.01	1725.27	1933.45
4402.39	3989.28	3976.74	3959.76	3475.38	3481.33	3568.67	3585.52	3158.89	3090.66	2577.26	2729.14	2499.74	2195.9	2307.26	2097.96	2240.31	1703.91	1917.61
4353.05	3946.51	3931.32	3917.81	3427.66	3449.5	3528.63	3545.06	3124.19	3047.9	2550.19	2696.85	2471.46	2171.64	2282.93	2076.57	2214.91	1683.06	1902.46
4305.34	3905.67	3887.79	3877.56	3381.89	3419.38	3490.27	3506.14	3090.86	3006.63	2524.51	2665.88	2444.51	2148.37	2259.61	2056.26	2190.81	1662.78	1887.97
4259.26	3866.76	3846.16	3838.98	3338.1	3390.82	3453.56	3468.72	3058.83	2966.93	2500.17	2636.25	2418.86	2126.11	2237.28	2037.05	2168.02	1643.08	1874.11
4214.83	3829.74	3806.47	3802.02	3296.34	3363.7	3418.42	3432.76	3028.06	2928.87	2477.16	2607.97	2394.49	2104.83	2215.91	2018.94	2146.56	1624	1860.85
4172.05	3794.61	3768.74	3766.66	3256.63	3337.86	3384.81	3398.19	2998.48	2892.53	2455.44	2581.03	2371.41	2084.55	2195.51	2001.96	2126.43	1605.58	1848.17
4130.92	3761.32	3732.99	3732.85	3219.01	3313.19	3352.67	3364.97	2970.05	2857.97	2434.99	2555.44	2349.58	2065.26	2176.04	1986.13	2107.64	1587.84	1836.03
4091.44	3729.86	3699.25	3700.55	3183.51	3289.54	3321.96	3333.05	2942.71	2825.28	2415.77	2531.21	2328.99	2046.95	2157.5	1971.45	2090.2	1570.83	1824.4
4053.62	3700.21	3667.53	3669.73	3150.17	3266.78	3292.6	3302.38	2916.4	2794.53	2397.76	2508.34	2309.63	2029.62	2139.86	1957.96	2074.12	1554.58	1813.27
4017.47	3672.35	3637.87	3640.35	3119.03	3244.77	3264.56	3272.9	2891.09	2765.79	2380.93	2486.84	2291.49	2013.27	2123.11	1945.65	2059.4	1539.13	1802.6
3982.98	3646.24	3610.28	3612.37	3090.12	3223.37	3237.78	3244.58	2866.7	2739.14	2365.25	2466.71	2274.55	1997.91	2107.24	1934.55	2046.07	1524.49	1792.35
3950.17	3621.88	3584.79	3585.74	3063.47	3202.46	3212.2	3217.36	2843.19	2714.65	2350.69	2447.96	2258.79	1983.51	2092.23	1924.69	2034.12	1510.72	1782.51
3919.01	3599.21	3561.4	3560.43	3039.07	3181.91	3187.75	3191.18	2820.5	2692.35	2337.21	2430.57	2244.19	1970.08	2078.05	1916.04	2023.55	1497.82	1773.05
3889.39	3578.1	3539.94	3536.33	3016.8	3161.64	3164.36	3165.95	2798.56	2672.12	2324.71	2414.44	2230.65	1957.53	2064.64	1908.51	2014.25	1485.76	1763.91
3861.2	3558.4	3520.23	3513.31	2996.44	3141.59	3141.9	3141.58	2777.29	2653.77	2313.1	2399.44	2218.06	1945.79	2051.94	1902	2006.1	1474.46	1755.07
3834.29	3539.95	3502.08	3491.27	2977.82	3121.7	3120.28	3117.98	2756.61	2637.14	2302.26	2385.44	2206.3	1934.76	2039.87	1896.38	1999	1463.86	1746.48
3808.53	3522.61	3485.32	3470.09	2960.76	3101.91	3099.39	3095.03	2736.46	2622.04	2292.08	2372.32	2195.27	1924.36	2028.36	1891.53	1992.81	1453.91	1738.1
3783.8	3506.22	3469.75	3449.64	2945.06	3082.16	3079.13	3072.66	2716.75	2608.32	2282.47	2359.95	2184.86	1914.52	2017.34	1887.34	1987.41	1444.53	1729.88
3759.97	3490.63	3455.18	3429.81	2930.53	3062.39	3059.4	3050.76	2697.41	2595.79	2273.31	2348.21	2174.95	1905.13	2006.75	1883.7	1982.69	1435.66	1721.8
3736.91	3475.68	3441.44	3410.49	2917	3042.53	3040.08	3029.25	2678.36	2584.27	2264.5	2336.97	2165.43	1896.13	1996.5	1880.47	1978.53	1427.23	1713.81
3714.48	3461.21	3428.33	3391.56	2904.27	3022.53	3021.07	3008.01	2659.53	2573.61	2255.93	2326.1	2156.2	1887.42	1986.54	1877.56	1974.8	1419.19	1705.86
3692.55	3447.09	3415.66	3372.9	2892.16	3002.32	3002.28	2986.96	2640.84	2563.61	2247.5	2315.48	2147.14	1878.91	1976.8	1874.83	1971.39	1411.48	1697.92
3671	3433.15	3403.26	3354.4	2880.48	2981.84	2983.6	2966	2622.22	2554.12	2239.09	2304.97	2138.14	1870.53	1967.19	1872.17	1968.17	1404.01	1689.95
3649.7	3419.23	3390.94	3335.93	2869.05	2961.02	2964.91	2945.03	2603.58	2544.95	2230.6	2294.46	2129.09	1862.19	1957.66	1869.47	1965.04	1396.74	1681.9
3628.52	3405.2	3378.5	3317.38	2857.67	2939.82	2946.13	2923.96	2584.86	2535.93	2221.94	2283.82	2119.87	1853.8	1948.13	1866.61	1961.86	1389.61	1673.73
3607.32	3390.89	3365.76	3298.64	2846.16	2918.17	2927.14	2902.69	2565.97	2526.9	2212.98	2272.92	2110.39	1845.28	1938.53	1863.48	1958.51	1382.53	1665.41
3585.97	3376.15	3352.54	3279.58	2834.34	2896	2907.84	2881.13	2546.85	2517.66	2203.62	2261.63	2100.53	1836.55	1928.79	1859.94	1954.88	1375.46	1656.89
3564.36	3360.82	3338.66	3260.1	2822.02	2873.25	2888.12	2859.18	2527.41	2508.06	2193.76	2249.84	2090.17	1827.51	1918.85	1855.9	1950.85	1368.32	1648.13
3542.34	3344.76	3323.91	3240.06	2809.01	2849.87	2867.89	2836.75	2507.58	2497.91	2183.29	2237.4	2079.2	1818.09	1908.63	1851.22	1946.3	1361.06	1639.09
3519.78	3327.81	3308.12	3219.36	2795.12	2825.78	2847.03	2813.73	2487.29	2487.05	2172.1	2224.2	2067.52	1808.19	1898.06	1845.8	1941.1	1353.61	1629.73
3496.56	3309.82	3291.11	3197.89	2780.17	2800.94	2825.45	2790.04	2466.45	2475.3	2160.09	2210.11	2055.02	1797.75	1887.07	1839.51	1935.14	1345.91	1620
3472.54	3290.63	3272.68	3175.51	2763.97	2775.28	2803.03	2765.57	2444.99	2462.48	2147.15	2195	2041.57	1786.66	1875.6	1832.25	1928.3	1337.89	1609.88
3447.61	3270.1	3252.65	3152.12	2746.34	2748.73	2779.68	2740.23	2422.84	2448.43	2133.18	2178.76	2027.08	1774.84	1863.57	1823.89	1920.45	1329.49	1599.31
3421.61	3248.06	3230.83	3127.6	2727.08	2721.24	2755.29	2713.93	2399.92	2432.96	2118.06	2161.24	2011.43	1762.22	1850.91	1814.31	1911.48	1320.65	1588.26
3394.43	3224.36	3207.04	3101.83	2706.01	2692.74	2729.76	2686.56	2376.15	2415.91	2101.7	2142.32	1994.51	1748.7	1837.55	1803.4	1901.27	1311.29	1576.69
3365.94	3198.86	3181.08	3074.69	2682.95	2663.18	2702.98	2658.04	2351.47	2397.11	2083.98	2121.88	1976.2	1734.2	1823.42	1791.04	1889.7	1301.37	1564.55
3336.01	3171.39	3152.79	3046.08	2657.71	2632.48	2674.84	2628.27	2325.78	2376.37	2064.8	2099.8	1956.41	1718.64	1808.46	1777.12	1876.64	1290.81	1551.8
3304.49	3141.81	3121.96	3015.86	2630.09	2600.6	2645.25	2597.15	2299.02	2353.52	2044.05	2075.94	1935.01	1701.92	1792.59	1761.52	1861.99	1279.55	1538.4
3271.32	3110.01	3088.47	2983.96	2599.99	2567.49	2614.14	2564.61	2271.14	2328.46	2021.67	2050.23	1911.94	1684	1775.76	1744.15	1845.65	1267.55	1524.33
3236.55	3076.1	3052.47	2950.47	2567.52	2533.24	2581.58	2530.76	2242.21	2301.29	1997.74	2022.76	1887.29	1664.95	1758.02	1725.12	1827.7	1254.84	1509.63
3200.3	3040.24	3014.13	2915.5	2532.87	2497.95	2547.68	2495.7	2212.32	2272.18	1972.38	1993.7	1861.2	1644.86	1739.44	1704.56	1808.28	1241.49	1494.32
3162.68	3002.57	2973.68	2879.16	2496.25	2461.72	2512.58	2459.56	2181.57	2241.3	1945.71	1963.19	1833.81	1623.83	1720.08	1682.59	1787.5	1227.55	1478.48
3123.8	2963.27	2931.29	2841.58	2457.83	2424.67	2476.37	2422.47	2150.05	2208.84	1917.87	1931.39	1805.25	1601.96	1700	1659.34	1765.49	1213.08	1462.14
3083.77	2922.48	2887.17	2802.87	2417.81	2386.89	2439.17	2384.53	2117.87	2174.95	1888.97	1898.44	1775.66	1579.36	1679.28	1634.96	1742.35	1198.14	1445.35
3042.7	2880.37	2841.51	2763.16	2376.38	2348.5	2401.11	2345.88	2085.11	2139.81	1859.14	1864.5	1745.18	1556.11	1657.98	1609.56	1718.22	1182.78	1428.16
3000.71	2837.09	2794.51	2722.55	2333.73	2309.59	2362.29	2306.64	2051.89	2103.59	1828.51	1829.71	1713.94	1532.32	1636.17	1583.29	1693.22	1167.07	1410.62
2957.91	2792.79	2746.38	2681.16	2290.06	2270.29	2322.83	2266.92	2018.28	2066.46	1797.19	1794.24	1682.09	1508.09	1613.91	1556.28	1667.47	1151.07	1392.78
2914.4	2747.64	2697.29	2639.12	2245.54	2230.68	2282.84	2226.86	1984.39	2028.59	1765.31	1758.23	1649.75	1483.51	1591.27	1528.65	1641.08	1134.83	1374.68
2870.31	2701.79	2647.47	2596.54	2200.38	2190.89	2242.44	2186.56	1950.31	1990.17	1732.99	1721.83	1617.06	1458.69	1568.32	1500.54	1614.18	1118.41	1356.37
2825.73	2655.4	2597.08	2553.53	2154.77	2151	2201.75	2146.16	1916.15	1951.34	1700.36	1685.2	1584.17	1433.72	1545.11	1472.08	1586.9	1101.87	1337.9
2780.78	2608.63	2546.35	2510.22	2108.89	2111.14	2160.87	2105.77	1881.99	1912.3	1667.54	1648.48	1551.21	1408.7	1521.73	1443.4	1559.34	1085.27	1319.32
2735.58	2561.63	2495.46	2466.73	2062.94	2071.4	2119.93	2065.52	1847.94	1873.2	1634.65	1611.83	1518.31	1383.74	1498.23	1414.63	1531.64	1068.66	1300.68
2690.23	2514.55	2444.61	2423.17	2017.1	2031.89	2079.04	2025.52	1814.08	1834.23	1601.82	1575.39	1485.62	1358.93	1474.68	1385.91	1503.92	1052.11	1282.02
2644.85	2467.57	2394	2379.66	1971.58	1992.72	2038.31	1985.9	1780.52	1795.54	1569.18	1539.33	1453.26	1334.36	1451.15	1357.36	1476.29	1035.67	1263.4
2599.54	2420.82	2343.83	2336.31	1926.55	1953.99	1997.86	1946.78	1747.36	1757.32	1536.84	1503.79	1421.39	1310.15	1427.71	1329.13	1448.88	1019.4	1244.85
2554.42	2374.48	2294.28	2293.25	1882.22	1915.82	1957.81	1908.29	1714.68	1719.73	1504.93	1468.92	1390.12	1286.38	1404.41	1301.33	1421.8	1003.37	1226.44
2509.6	2328.7	2245.57	2250.59	1838.76	1878.29	1918.26	1870.54	1682.59	1682.95	1473.57	1434.87	1359.6	1263.16	1381.33	1274.11	1395.19	987.616	1208.2
2465.19	2283.63	2197.88	2208.45	1796.38	1841.53	1879.34	1833.65	1651.17	1647.15	1442.89	1401.8	1329.98	1240.59	1358.53	1247.59	1369.15	972.213	1190.18
2421.31	2239.43	2151.41	2166.95	1755.26	1805.64	1841.16	1797.75	1620.54	1612.5	1413.01	1369.85	1301.37	1218.76	1336.09	1221.91	1343.82	957.215	1172.44
2378.06	2196.26	2106.37	2126.2	1715.6	1770.72	1803.83	1762.96	1590.78	1579.16	1384.06	1339.19	1273.93	1197.77	1314.06	1197.19	1319.31	942.68	1155.02
2335.55	2154.27	2062.94	2086.33	1677.58	1736.87	1767.47	1729.39	1561.99	1547.32	1356.15	1309.95	1247.78	1177.72	1292.51	1173.57	1295.74	928.667	1137.97
2293.9	2113.63	2021.33	2047.44	1641.4	1704.21	1732.19	1697.18	1534.27	1517.14	1329.41	1282.29	1223.07	1158.72	1271.51	1151.19	1273.24	915.235	1121.33
2253.21	2074.49	1981.73	2009.67	1607.24	1672.85	1698.12	1666.44	1507.72	1488.79	1303.97	1256.37	1199.93	1140.85	1251.12	1130.16	1251.93	902.441	1105.16
2213.61	2037	1944.34	1973.12	1575.3	1642.87	1665.35	1637.3	1482.42	1462.45	1279.95	1232.33	1178.5	1124.23	1231.42	1110.63	1231.92	890.344	1089.51
2175.18	2001.29	1909.31	1937.89	1545.72	1614.38	1633.99	1609.84	1458.45	1438.24	1257.44	1210.28	1158.88	1108.91	1212.45	1092.69	1213.31	878.986	1074.4
2137.93	1967.33	1876.58	1903.98	1518.43	1587.32	1604.02	1584.02	1435.78	1416.09	1236.41	1190.16	1141.01	1094.86	1194.21	1076.29	1196.06	868.347	1059.84
2101.86	1935.04	1846.05	1871.36	1493.3	1561.66	1575.39	1559.76	1414.36	1395.89	1216.76	1171.87	1124.79	1081.99	1176.69	1061.35	1180.08	858.389	1045.82
2066.97	1904.37	1817.63	1840	1470.21	1537.31	1548.07	1536.98	1394.14	1377.52	1198.45	1155.32	1110.15	1070.23	1159.87	1047.76	1165.3	849.076	1032.31
2033.24	1875.24	1791.21	1809.89	1449.05	1514.24	1522	1515.6	1375.05	1360.87	1181.38	1140.39	1096.98	1059.5	1143.74	1035.46	1151.64	840.37	1019.31
2000.69	1847.58	1766.69	1780.99	1429.68	1492.37	1497.15	1495.55	1357.04	1345.81	1165.5	1126.98	1085.19	1049.74	1128.28	1024.35	1139.02	832.235	1006.8
1969.29	1821.34	1743.98	1753.28	1411.98	1471.65	1473.49	1476.75	1340.06	1332.25	1150.72	1115	1074.69	1040.85	1113.47	1014.34	1127.38	824.633	994.762
1939.05	1796.43	1722.96	1726.74	1395.84	1452.02	1450.95	1459.12	1324.05	1320.06	1136.97	1104.33	1065.39	1032.76	1099.31	1005.36	1116.64	817.529	983.188
1909.97	1772.79	1703.54	1701.33	1381.13	1433.42	1429.51	1442.57	1308.97	1309.12	1124.19	1094.89	1057.19	1025.41	1085.77	997.3	1106.7	810.884	972.062
1882.02	1750.37	1685.62	1677.04	1367.72	1415.79	1409.11	1427.05	1294.74	1299.33	1112.29	1086.56	1050	1018.7	1072.84	990.088	1097.51	804.662	961.37
1855.22	1729.08	1669.1	1653.83	1355.5	1399.07	1389.73	1412.46	1281.33	1290.57	1101.21	1079.24	1043.73	1012.57	1060.5	983.634	1088.99	798.826	951.097
1829.56	1708.85	1653.88	1631.69	1344.35	1383.21	1371.31	1398.72	1268.66	1282.71	1090.87	1072.83	1038.29	1006.95	1048.74	977.85	1081.05	793.338	941.23
1805.02	1689.64	1639.85	1610.58	1334.13	1368.15	1353.82	1385.77	1256.7	1275.66	1081.21	1067.24	1033.58	1001.74	1037.55	972.651	1073.62	788.163	931.754
1781.62	1671.35	1626.91	1590.48	1324.73	1353.82	1337.21	1373.52	1245.39	1269.29	1072.14	1062.35	1029.51	996.882	1026.9	967.949	1066.63	783.263	922.654
1759.33	1653.94	1614.97	1571.36	1316.03	1340.16	1321.44	1361.89	1234.66	1263.48	1063.59	1058.07	1025.98	992.294	1016.79	963.657	1060	778.601	913.918
1738.16	1637.32	1603.92	1553.21	1307.91	1327.13	1306.46	1350.81	1224.47	1258.13	1055.5	1054.29	1022.91	987.901	1007.19	959.688	1053.65	774.14	905.53
1718.11	1621.44	1593.67	1535.98	1300.23	1314.65	1292.25	1340.19	1214.76	1253.11	1047.78	1050.92	1020.2	983.627	998.098	955.956	1047.5	769.843	897.477
1699.16	1606.22	1584.1	1519.67	1292.88	1302.68	1278.74	1329.96	1205.47	1248.32	1040.38	1047.84	1017.76	979.394	989.491	952.373	1041.48	765.673	889.745
1681.31	1591.6	1575.13	1504.23	1285.74	1291.14	1265.91	1320.05	1196.56	1243.63	1033.2	1044.96	1015.5	975.127	981.356	948.854	1035.52	761.594	882.318
1664.56	1577.51	1566.65	1489.65	1278.69	1279.99	1253.71	1310.37	1187.96	1238.94	1026.19	1042.18	1013.32	970.751	973.676	945.31	1029.53	757.568	875.183
1648.9	1563.87	1558.55	1475.9	1271.59	1269.16	1242.1	1300.84	1179.63	1234.12	1019.26	1039.38	1011.14	966.187	966.437	941.656	1023.44	753.558	868.326
1634.33	1550.64	1550.74	1462.95	1264.34	1258.6	1231.03	1291.39	1171.5	1229.07	1012.35	1036.48	1008.85	961.361	959.624	937.804	1017.17	749.528	861.733
1620.84	1537.73	1543.12	1450.79	1256.8	1248.24	1220.46	1281.94	1163.52	1223.66	1005.39	1033.37	1006.36	956.196	953.22	933.667	1010.65	745.441	855.389
1608.43	1525.08	1535.59	1439.38	1248.86	1238.03	1210.36	1272.41	1155.65	1217.79	998.289	1029.95	1003.59	950.615	947.212	929.159	1003.8	741.259	849.281
1597.09	1512.62	1528.04	1428.69	1240.39	1227.9	1200.68	1262.72	1147.81	1211.33	990.989	1026.1	1000.44	944.543	941.582	924.193	996.548	736.945	843.394
1586.81	1500.29	1520.38	1418.7	1231.3	1217.82	1191.37	1252.82	1139.97	1204.21	983.429	1021.77	996.835	937.924	936.314	918.703	988.829	732.472	837.714
1577.49	1488.09	1512.6	1409.35	1221.6	1207.75	1182.42	1242.7	1132.13	1196.42	975.618	1016.95	992.781	930.782	931.378	912.71	980.669	727.845	832.23
1569.06	1475.99	1504.66	1400.58	1211.35	1197.72	1173.79	1232.38	1124.27	1188.01	967.579	1011.67	988.301	923.163	926.741	906.258	972.111	723.079	826.93
1561.41	1464	1496.54	1392.33	1200.59	1187.7	1165.45	1221.88	1116.41	1179.03	959.337	1005.98	983.417	915.113	922.371	899.388	963.198	718.188	821.803
1554.45	1452.11	1488.23	1384.54	1189.37	1177.71	1157.37	1211.23	1108.55	1169.49	950.915	999.888	978.153	906.675	918.236	892.143	953.971	713.187	816.837
1548.08	1440.3	1479.7	1377.15	1177.73	1167.73	1149.54	1200.43	1100.69	1159.45	942.338	993.442	972.532	897.897	914.303	884.566	944.473	708.09	812.022
1542.22	1428.58	1470.94	1370.09	1165.73	1157.76	1141.91	1189.51	1092.82	1148.95	933.63	986.669	966.577	888.823	910.541	876.699	934.747	702.912	807.345
1536.76	1416.95	1461.92	1363.3	1153.4	1147.81	1134.47	1178.49	1084.96	1138.01	924.816	979.6	960.312	879.498	906.916	868.585	924.835	697.668	802.796
1531.61	1405.38	1452.63	1356.74	1140.8	1137.87	1127.17	1167.38	1077.11	1126.69	915.918	972.269	953.758	869.968	903.397	860.266	914.778	692.371	798.363
1526.68	1393.88	1443.05	1350.32	1127.97	1127.93	1120.01	1156.21	1069.26	1115.01	906.961	964.706	946.94	860.278	899.952	851.785	904.621	687.037	794.035
1521.87	1382.43	1433.15	1344	1114.97	1118	1112.94	1144.99	1061.43	1103.02	897.969	956.942	939.88	850.474	896.547	843.185	894.404	681.68	789.8
1517.09	1371.04	1422.92	1337.71	1101.82	1108.07	1105.95	1133.75	1053.6	1090.75	888.966	949.011	932.602	840.6	893.151	834.507	884.171	676.314	785.647
1512.24	1359.7	1412.34	1331.39	1088.59	1098.15	1098.99	1122.49	1045.79	1078.25	879.977	940.944	925.128	830.702	889.732	825.796	873.964	670.955	781.565
1507.23	1348.39	1401.38	1324.98	1075.33	1088.22	1092.05	1111.25	1038	1065.55	871.025	932.771	917.482	820.826	886.256	817.092	863.824	665.616	777.542
1501.96	1337.12	1390.03	1318.41	1062.07	1078.28	1085.09	1100.03	1030.22	1052.69	862.135	924.526	909.687	811.016	882.693	808.439	853.796	660.313	773.567
1496.35	1325.87	1378.27	1311.64	1048.86	1068.34	1078.1	1088.86	1022.46	1039.7	853.33	916.24	901.766	801.318	879.009	799.879	843.92	655.059	769.629
1490.29	1314.64	1366.07	1304.59	1035.75	1058.39	1071.03	1077.76	1014.73	1026.63	844.635	907.945	893.742	791.777	875.172	791.455	834.24	649.87	765.716
1483.69	1303.43	1353.42	1297.21	1022.79	1048.43	1063.87	1066.75	1007.02	1013.52	836.073	899.671	885.638	782.439	871.15	783.21	824.797	644.759	761.817
1476.45	1292.22	1340.3	1289.44	1010.03	1038.46	1056.58	1055.84	999.334	1000.4	827.669	891.452	877.478	773.348	866.91	775.185	815.635	639.741	757.92
1468.49	1281.01	1326.69	1281.2	997.512	1028.47	1049.13	1045.05	991.679	987.309	819.447	883.319	869.284	764.551	862.421	767.424	806.795	634.832	754.015
1459.71	1269.8	1312.57	1272.46	985.28	1018.46	1041.5	1034.4	984.056	974.289	811.431	875.304	861.079	756.092	857.65	759.969	798.319	630.045	750.089
1450	1258.57	1297.91	1263.13	973.384	1008.43	1033.67	1023.92	976.466	961.377	803.645	867.438	852.887	748.017	852.564	752.862	790.252	625.395	746.132
1439.29	1247.32	1282.7	1253.16	961.871	998.38	1025.6	1013.61	968.911	948.611	796.113	859.753	844.731	740.371	847.132	746.147	782.633	620.896	742.132
1427.46	1236.05	1266.93	1242.5	950.788	988.302	1017.26	1003.5	961.393	936.03	788.859	852.281	836.633	733.2	841.321	739.865	775.507	616.563	738.078
1414.44	1224.75	1250.56	1231.07	940.182	978.197	1008.62	993.614	953.915	923.673	781.907	845.053	828.618	726.548	835.099	734.06	768.916	612.411	733.958
1400.12	1213.4	1233.58	1218.83	930.099	968.062	999.671	983.961	946.478	911.576	775.282	838.102	820.707	720.461	828.433	728.773	762.901	608.454	729.761
1384.45	1202.01	1215.98	1205.72	920.574	957.897	990.378	974.557	939.084	899.773	769	831.45	812.921	714.97	821.304	724.035	757.49	604.702	725.477
1367.49	1190.59	1197.83	1191.82	911.593	947.715	980.767	965.397	931.731	888.269	763.055	825.085	805.265	710.045	813.743	719.822	752.648	601.149	721.105
1349.37	1179.15	1179.19	1177.19	903.13	937.532	970.871	956.466	924.416	877.064	757.431	818.985	797.74	705.643	805.794	716.099	748.325	597.782	716.644
1330.18	1167.69	1160.15	1161.93	895.158	927.362	960.721	947.754	917.134	866.156	752.113	813.128	790.349	701.721	797.501	712.828	744.471	594.592	712.093
1310.05	1156.22	1140.76	1146.11	887.651	917.221	950.35	939.247	909.883	855.545	747.088	807.493	783.093	698.235	788.907	709.975	741.036	591.565	707.452
1289.08	1144.76	1121.11	1129.82	880.581	907.124	939.789	930.932	902.66	845.232	742.342	802.058	775.973	695.142	780.057	707.504	737.969	588.692	702.721
1267.39	1133.32	1101.27	1113.13	873.923	897.087	929.071	922.799	895.462	835.214	737.858	796.802	768.992	692.397	770.994	705.378	735.22	585.961	697.899
1245.08	1121.91	1081.32	1096.14	867.649	887.125	918.227	914.833	888.284	825.491	733.624	791.703	762.151	689.958	761.762	703.561	732.74	583.36	692.986
1222.26	1110.54	1061.32	1078.91	861.734	877.254	907.289	907.023	881.125	816.063	729.624	786.739	755.452	687.78	752.406	702.017	730.478	580.879	687.981
1199.05	1099.21	1041.35	1061.54	856.151	867.488	896.29	899.357	873.981	806.93	725.844	781.89	748.896	685.821	742.968	700.71	728.384	578.505	682.884
1175.56	1087.94	1021.48	1044.1	850.874	857.844	885.261	891.821	866.848	798.089	722.269	777.132	742.486	684.036	733.492	699.605	726.408	576.228	677.695
1151.89	1076.74	1001.78	1026.68	845.875	848.336	874.235	884.403	859.723	789.542	718.886	772.445	736.223	682.382	724.024	698.665	724.5	574.037	672.413
1128.16	1065.62	982.34	1009.35	841.128	838.979	863.243	877.091	852.604	781.287	715.679	767.807	730.108	680.816	714.605	697.854	722.609	571.919	667.038
1104.48	1054.59	963.218	992.207	836.607	829.79	852.317	869.873	845.487	773.323	712.634	763.197	724.144	679.294	705.281	697.137	720.686	569.864	661.569
1080.95	1043.66	944.492	975.32	832.285	820.783	841.489	862.736	838.368	765.65	709.737	758.593	718.332	677.772	696.095	696.476	718.68	567.86	656.006
1057.7	1032.84	926.236	958.776	828.136	811.975	830.792	855.667	831.245	758.267	706.973	753.973	712.674	676.206	687.092	695.837	716.542	565.897	650.349
1034.82	1022.14	908.521	942.656	824.134	803.379	820.256	848.655	824.114	751.174	704.328	749.316	707.171	674.554	678.313	695.182	714.22	563.962	644.596
1012.44	1011.57	891.423	927.041	820.251	795.012	809.915	841.686	816.973	744.37	701.787	744.599	701.826	672.771	669.805	694.477	711.665	562.045	638.749
990.653	1001.15	875.013	912.013	816.461	786.889	799.8	834.749	809.817	737.855	699.335	739.803	696.64	670.815	661.61	693.685	708.828	560.135	632.806
969.58	990.876	859.366	897.654	812.738	779.025	789.944	827.83	802.644	731.627	696.959	734.904	691.614	668.64	653.772	692.77	705.657	558.219	626.767
949.33	980.766	844.554	884.045	809.055	771.436	780.377	820.918	795.45	725.686	694.643	729.882	686.751	666.205	646.336	691.696	702.102	556.286	620.631
930.012	970.829	830.651	871.268	805.385	764.137	771.132	814	788.233	720.032	692.374	724.715	682.052	663.465	639.345	690.427	698.114	554.326	614.399
911.737	961.076	817.731	859.404	801.703	757.143	762.242	807.063	780.989	714.664	690.136	719.381	677.519	660.377	632.842	688.927	693.642	552.327	608.069
894.617	951.517	805.866	848.536	797.981	750.47	753.737	800.095	773.714	709.581	687.916	713.858	673.154	656.897	626.873	687.16	688.637	550.278	601.642
878.761	942.162	795.13	838.745	794.193	744.133	745.651	793.085	766.406	704.782	685.698	708.126	668.958	652.982	621.48	685.09	683.047	548.167	595.117
864.252	933.02	785.572	830.086	790.319	738.143	738.007	786.025	759.066	700.267	683.472	702.173	664.93	648.603	616.694	682.693	676.844	545.987	588.496
851.058	924.091	777.151	822.511	786.369	732.488	730.801	778.938	751.711	696.029	681.24	696.035	661.057	643.797	612.491	679.991	670.081	543.744	581.8
839.117	915.374	769.797	815.943	782.358	727.153	724.019	771.852	744.365	692.062	679.008	689.756	657.325	638.614	608.833	677.021	662.83	541.447	575.049
828.37	906.869	763.446	810.308	778.301	722.124	717.649	764.797	737.049	688.361	676.782	683.384	653.717	633.107	605.683	673.816	655.167	539.107	568.267
818.756	898.572	758.03	805.531	774.214	717.384	711.678	757.801	729.787	684.918	674.568	676.962	650.217	627.325	603.002	670.411	647.165	536.732	561.474
810.214	890.484	753.481	801.535	770.112	712.918	706.094	750.893	722.6	681.727	672.37	670.539	646.811	621.322	600.755	666.843	638.897	534.334	554.694
802.683	882.602	749.734	798.247	766.013	708.71	700.884	744.101	715.512	678.782	670.197	664.158	643.482	615.147	598.902	663.144	630.436	531.921	547.949
796.102	874.926	746.722	795.59	761.93	704.746	696.036	737.454	708.544	676.076	668.052	657.866	640.216	608.852	597.406	659.351	621.858	529.504	541.26
790.412	867.454	744.378	793.489	757.879	701.009	691.535	730.981	701.719	673.604	665.942	651.709	636.996	602.489	596.23	655.498	613.235	527.091	534.651
785.551	860.184	742.634	791.869	753.877	697.484	687.371	724.71	695.059	671.358	663.873	645.733	633.807	596.109	595.335	651.62	604.641	524.694	528.142
781.459	853.116	741.425	790.655	749.939	694.156	683.53	718.671	688.587	669.333	661.85	639.982	630.634	589.763	594.686	647.752	596.151	522.321	521.757
778.075	846.248	740.683	789.772	746.081	691.009	680	712.891	682.326	667.522	659.88	634.504	627.46	583.502	594.243	643.929	587.836	519.982	515.517
775.338	839.579	740.341	789.143	742.317	688.027	676.767	707.4	676.298	665.919	657.968	629.343	624.271	577.378	593.969	640.185	579.772	517.688	509.444
773.188	833.106	740.334	788.695	738.665	685.196	673.82	702.226	670.524	664.517	656.12	624.546	621.05	571.442	593.826	636.557	572.032	515.447	503.562
771.564	826.83	740.593	788.351	735.139	682.499	671.145	697.397	665.029	663.31	654.342	620.158	617.783	565.746	593.778	633.078	564.689	513.27	497.891
770.406	820.749	741.052	788.036	731.755	679.921	668.73	692.944	659.834	662.292	652.639	616.226	614.453	560.34	593.785	629.783	557.818	511.167	492.455
769.652	814.861	741.645	787.676	728.529	677.447	666.562	688.894	654.961	661.456	651.019	612.794	611.046	555.277	593.812	626.708	551.492	509.146	487.275
769.243	809.165	742.305	787.194	725.477	675.061	664.628	685.275	650.434	660.796	649.485	609.909	607.545	550.607	593.819	623.887	545.784	507.218	482.373
769.117	803.659	742.964	786.516	722.613	672.748	662.917	682.118	646.274	660.306	648.045	607.617	603.935	546.381	593.77	621.355	540.769	505.393	477.773
769.213	798.343	743.556	785.566	719.954	670.492	661.414	679.45	642.504	659.979	646.703	605.962	600.2	542.651	593.627	619.148	536.52	503.68	473.495
769.472	793.215	744.014	784.269	717.516	668.278	660.108	677.299	639.147	659.809	645.467	604.992	596.325	539.469	593.352	617.299	533.111	502.089	469.562
769.833	788.273	744.272	782.549	715.313	666.09	658.986	675.696	636.224	659.789	644.341	604.751	592.295	536.885	592.908	615.845	530.615	500.631	465.996
770.234	783.517	744.262	780.332	713.362	663.913	658.035	674.668	633.759	659.914	643.331	605.286	588.093	534.951	592.257	614.819	529.107	499.313	462.82
770.615	778.944	743.918	777.542	711.679	661.731	657.242	674.244	631.774	660.176	642.444	606.643	583.704	533.718	591.361	614.257	528.659	498.147	460.055
770.916	774.554	743.173	774.104	710.278	659.53	656.595	674.453	630.291	660.571	641.685	608.866	579.114	533.238	590.183	614.193	529.346	497.142	457.724
771.076	770.346	741.96	769.943	709.176	657.292	656.081	675.323	629.333	661.09	641.06	612.002	574.305	533.562	588.685	614.663	531.241	496.308	455.849
771.046	766.314	740.231	765.011	708.374	655.011	655.687	676.86	628.911	661.725	640.565	616.062	569.281	534.715	586.85	615.676	534.38	495.65	454.449
770.829	762.442	738.013	759.381	707.823	652.713	655.398	678.97	629	662.457	640.153	620.917	564.121	536.62	584.739	617.138	538.641	495.153	453.534
770.44	758.711	735.352	753.152	707.456	650.429	655.198	681.538	629.56	663.262	639.768	626.402	558.922	539.173	582.436	618.929	543.866	494.799	453.109
769.892	755.099	732.292	746.423	707.209	648.195	655.071	684.446	630.554	664.117	639.355	632.353	553.781	542.271	580.021	620.93	549.897	494.568	453.18
769.2	751.588	728.88	739.295	707.019	646.042	655.003	687.58	631.944	665.001	638.857	638.606	548.795	545.811	577.578	623.022	556.573	494.441	453.753
768.38	748.158	725.16	731.867	706.819	644.005	654.976	690.821	633.692	665.89	638.218	644.996	544.061	549.69	575.188	625.085	563.735	494.399	454.835
767.445	744.789	721.179	724.239	706.546	642.116	654.976	694.054	635.761	666.762	637.381	651.361	539.676	553.804	572.935	627	571.226	494.423	456.432
766.41	741.46	716.982	716.511	706.134	640.409	654.987	697.163	638.112	667.593	636.292	657.534	535.739	558.049	570.899	628.648	578.885	494.495	458.549
765.29	738.153	712.615	708.783	705.52	638.917	654.993	700.031	640.708	668.362	634.893	663.354	532.344	562.323	569.163	629.908	586.554	494.594	461.193
764.098	734.846	708.123	701.154	704.638	637.673	654.979	702.541	643.512	669.045	633.128	668.654	529.591	566.522	567.809	630.662	594.074	494.702	464.37
762.851	731.521	703.551	693.725	703.425	636.711	654.929	704.578	646.485	669.62	630.942	673.271	527.576	570.542	566.92	630.789	601.285	494.8	468.086
761.561	728.157	698.945	686.594	701.814	636.063	654.828	706.024	649.589	670.065	628.277	677.041	526.396	574.281	566.578	630.172	608.028	494.869	472.347
760.244	724.735	694.35	679.862	699.743	635.764	654.659	706.764	652.787	670.355	625.079	679.799	526.148	577.636	566.864	628.689	614.146	494.889	477.159
758.915	721.235	689.813	673.629	697.145	635.846	654.408	706.681	656.042	670.47	621.29	681.382	526.93	580.501	567.862	626.222	619.478	494.842	482.528
757.587	717.636	685.378	667.994	693.957	636.342	654.058	705.659	659.314	670.385	616.855	681.625	528.839	582.775	569.652	622.652	623.865	494.708	488.461
756.276	713.92	681.092	663.058	690.114	637.287	653.594	703.581	662.567	670.079	611.717	680.364	531.971	584.354	572.319	617.858	627.149	494.469	494.962
754.996	710.066	676.999	658.92	685.551	638.713	653	700.331	665.762	669.529	605.821	677.435	536.424	585.135	575.943	611.721	629.17	494.104	502.039
753.761	706.053	673.145	655.679	680.204	640.653	652.261	695.792	668.863	668.711	599.109	672.673	542.295	585.014	580.606	604.123	629.769	493.596	509.698
752.586	701.864	669.576	653.436	674.007	643.141	651.361	689.848	671.83	667.604	591.527	665.916	549.682	583.888	586.392	594.943	628.788	492.925	517.944
751.486	697.477	666.337	652.291	666.897	646.21	650.284	682.383	674.627	666.184	583.017	656.997	558.681	581.654	593.382	584.062	626.067	492.072	526.784
750.474	692.872	663.473	652.342	658.809	649.893	649.015	673.28	677.215	664.429	573.524	645.754	569.389	578.208	601.658	571.361	621.447	491.018	536.223
749.567	688.031	661.031	653.691	649.678	654.223	647.538	662.423	679.558	662.316	562.992	632.022	581.905	573.447	611.303	556.72	614.77	489.744	546.269
748.777	682.932	659.056	656.437	639.439	659.235	645.838	649.696	681.616	659.823	551.363	615.636	596.324	567.268	622.399	540.02	605.875	488.231	556.926
748.121	677.557	657.593	660.679	628.028	664.961	643.898	634.982	683.352	656.926	538.583	596.433	612.744	559.567	635.028	521.141	594.605	486.459	568.201
747.611	671.884	656.687	666.518	615.38	671.433	641.704	618.164	684.728	653.604	524.595	574.249	631.262	550.24	649.272	499.964	580.8	484.41	580.101
747.264	665.895	656.385	674.052	601.431	678.687	639.239	599.127	685.707	649.833	509.343	548.919	651.976	539.186	665.213	476.369	564.301	482.065	592.63

## Sheet: STS WILD TYPE 35H 4rd SET (
STS stimulation (4 h: 10) WT infection(1h)# 1	WT (1:30) #2	WT (2h)#11	WT (2h:30) #14	WT (3h)#15	WT( 3:30h)#16	WT(4h)#17	WT(4h:30) #18	WT (5h)#19	(5h:30)#20	WT (6h)#21	WT (6:30)#22	WT (7h)#23	WT (7h :30) #24	WT (8h)#25	WT (8h:30)#26	WT (9h)#27	STS(8h) WT (9:30h) #28	WT (10h) #28	WT(10h:30)#29	WT(11h)#30	WT (12h ) #31	WT (12h :30) #32	WT (13h) #33	WT (13h:30) #34	WT(14h) #35	WT(14:30h) #35	STS(19h:10) WT(15) #36	WT(15:30) #37	WT(15h:30) #38	WT (16h)#39	WT(16h:30) #40	WT(17 h) #41	WT(17h:30) #42	WT(18 h) #43	WT(18:30) #44	WT(19 h) #45	WT(19:30) #46	WT(20h) #47	WT(20h:30)#48	WT(21h) #49	WT (21:30)#50	WT( 22h)#51	WT (22:30h) # 52	WT (23h) #53	WT 24h #56	STS WT ( 25h) #58	WT (26h) #60	WT (27h) #62	STS WT (28h) #64
56	504	420	400	312	716	453.333	404	204	356	672	440	308	488	624	272	324	208	464	1396	424	364	356	476	340	388	248	636	308	640	424	340	472	488	504	544	360	368	576	404	416	424	736	2278.25	2291.25	2285.25	2296	2301.5	2308.5	2288
592.401	1221.98	1054.24	843.688	1102.74	1175.96	996.29	940.062	868.174	910.594	712.697	725.299	762.603	664.98	532.116	698.974	720.568	930.25	663.416	1848.19	613.504	602.623	677.176	688.06	664.176	615.602	670.127	790.541	739.758	811.476	790.623	743.883	836.048	957.805	760.978	851.273	878.093	847.838	755.197	1042.47	1029.33	1121.17	995.716	2295.42	2311.63	2310.43	2310.65	2310.46	2313.29	2304.16
434.191	912.961	785.949	630.29	809.695	877.987	722.717	701.673	662.389	675.322	553.471	551.232	563.378	517.066	410.862	538.79	561.307	745.827	498.926	1691.66	494.767	477.73	536.091	547.077	552.897	513.039	555.491	645.208	603.718	687.627	636.398	610.557	683.901	761.998	626.124	662.41	681.077	649.258	628.739	841.238	826.455	931.431	833.778	2291.78	2304.46	2303.13	2304.25	2303.78	2306.61	2298.31
320.88	682.171	591.657	484.065	594.913	659.639	519.951	531.82	509.84	505.987	439.879	427.63	418.9	415.675	329.043	422.792	446.139	607.01	375.687	1574.23	410.696	390.152	431.871	442.413	478.906	447.281	479.853	541.725	507.244	601.715	524.108	517.376	574.145	615.223	528.659	532.472	547.901	509.461	544.102	691.832	680.492	789.754	712.317	2289.5	2299.27	2297.86	2299.56	2298.94	2301.63	2294.08
249.765	524.934	466.888	400.894	453.692	516.128	383.768	426.388	407.339	398.621	369.158	351.452	325.855	357.956	284.231	348.313	372.399	511.101	291.239	1493.58	359.206	337.613	362.327	371.933	439.912	416.036	440.77	477.56	447.924	551.437	451.239	461.914	504.234	514.595	466.384	457.858	474.631	424.858	498.714	591.188	587.99	693.254	628.92	2288.49	2295.94	2294.51	2296.48	2295.82	2298.25	2291.35
218.144	436.574	407.173	376.656	381.333	442.657	309.941	381.261	351.699	349.257	338.547	319.654	280.927	341.052	273.999	312.683	337.419	455.401	243.119	1447.38	338.212	317.833	325.268	333.504	433.623	417.01	435.795	450.18	423.344	534.491	415.275	441.746	471.62	457.229	437.101	434.963	457.331	391.858	490.003	536.238	545.502	639.047	581.175	2288.68	2294.35	2292.93	2294.91	2294.32	2296.36	2290.03
223.314	412.414	408.04	407.233	373.139	434.433	294.246	392.323	339.734	353.926	345.282	329.195	280.802	362.11	295.921	313.235	338.532	437.209	228.866	1433.32	345.628	328.537	318.502	324.994	457.749	447.912	462.485	457.054	431.093	548.574	413.7	454.446	473.755	440.237	438.61	460.186	492.07	406.873	515.397	523.915	549.581	624.249	566.669	2289.98	2294.39	2293.03	2294.75	2294.32	2295.86	2290.03
262.571	447.78	465.017	488.503	424.411	486.661	332.456	455.457	368.256	408.661	386.603	377.031	322.164	418.276	347.569	347.3	373.071	453.828	246.018	1449.05	379.37	367.445	339.84	344.267	510	506.448	518.396	495.648	468.758	591.384	443.999	497.588	508.091	460.734	468.712	529.921	574.911	466.313	572.324	551.152	596.779	645.977	582.991	2292.3	2295.93	2294.67	2295.91	2295.72	2296.65	2291.24
333.213	537.994	573.635	616.347	530.454	594.547	420.347	566.548	434.078	509.492	459.746	460.121	401.698	506.696	426.516	412.21	438.371	502.558	292.112	1492.26	437.352	432.281	387.089	389.192	588.084	590.325	601.083	563.431	533.926	660.617	503.656	568.746	572.081	515.835	525.207	640.568	701.921	566.587	658.211	614.881	683.649	701.345	627.728	2295.56	2298.85	2297.73	2298.26	2298.4	2298.64	2293.58
432.536	678.382	729.421	786.645	686.568	753.297	553.692	721.481	534.013	652.452	561.949	575.42	516.088	624.515	530.335	505.295	531.762	580.699	364.688	1560.62	517.488	520.766	458.059	457.634	689.712	697.251	708.1	657.869	624.185	753.971	590.157	665.495	663.177	602.654	605.896	788.521	869.167	704.108	770.488	712.036	806.744	787.468	698.468	2299.68	2303.04	2302.09	2301.73	2302.24	2301.71	2296.93
557.839	864.267	927.904	995.278	888.056	958.116	728.266	916.138	664.874	833.573	690.45	719.887	662.02	768.879	656.599	623.889	650.58	685.553	461.282	1651.81	617.695	630.622	550.56	547.459	812.591	824.932	837.005	776.43	737.123	869.143	700.985	785.407	778.831	718.303	708.581	970.179	1072.71	875.284	906.582	839.548	962.616	901.464	792.797	2304.56	2308.38	2307.63	2306.2	2307.15	2305.76	2301.21
706.417	1090.97	1164.61	1238.13	1130.22	1204.21	939.844	1146.41	823.475	1048.89	842.486	890.478	836.179	936.934	802.881	765.322	792.156	814.42	579.434	1763.49	735.886	759.573	662.401	656.535	954.432	971.075	985.352	916.582	870.327	1003.83	833.625	926.059	916.496	859.899	831.062	1181.94	1308.63	1076.53	1063.92	994.352	1147.82	1040.45	908.304	2310.13	2314.74	2314.22	2311.58	2313.01	2310.7	2306.32
875.568	1353.83	1435.08	1511.07	1408.36	1486.78	1184.2	1408.17	1006.63	1294.42	1015.3	1084.15	1035.25	1125.83	966.754	926.925	953.825	964.601	716.681	1893.35	869.976	905.34	791.39	782.728	1112.94	1133.39	1150.7	1075.79	1021.38	1155.73	985.562	1085.02	1073.62	1024.55	971.139	1420.2	1572.97	1304.25	1239.93	1173.38	1358.9	1201.53	1042.58	2316.29	2322.01	2321.75	2317.77	2319.7	2316.43	2312.16
1062.59	1648.15	1734.83	1809.99	1717.79	1801.04	1457.11	1697.3	1211.14	1566.22	1206.12	1297.87	1255.91	1332.7	1145.79	1106.03	1132.92	1133.4	870.562	2039.05	1017.88	1065.64	935.337	923.904	1285.84	1309.58	1330.59	1251.53	1187.88	1322.54	1154.28	1259.87	1247.67	1209.38	1126.61	1681.35	1861.82	1554.85	1432.05	1373.56	1592.42	1381.84	1193.2	2322.97	2330.07	2330.09	2324.66	2327.12	2322.84	2318.63
1264.78	1969.27	2059.39	2130.76	2053.79	2142.2	1754.35	2009.7	1433.84	1860.3	1412.19	1528.58	1494.86	1554.7	1337.56	1299.97	1326.77	1318.11	1038.61	2198.27	1177.51	1238.21	1092.05	1077.93	1470.82	1497.35	1522.6	1441.26	1367.41	1501.96	1337.26	1448.19	1436.08	1411.5	1295.29	1961.79	2171.23	1824.76	1637.69	1591.83	1844.93	1578.48	1357.77	2330.09	2338.8	2339.12	2332.15	2335.16	2329.82	2325.63
1479.43	2312.5	2404.29	2469.27	2411.69	2505.45	2071.68	2341.24	1671.53	2172.7	1630.74	1773.24	1748.77	1788.98	1539.64	1506.08	1532.71	1516.04	1218.38	2368.69	1346.79	1420.76	1259.34	1242.67	1665.6	1694.42	1724.27	1642.45	1557.55	1691.68	1532	1647.53	1636.31	1628.02	1474.96	2257.92	2497.27	2110.37	1854.29	1825.12	2112.97	1788.57	1533.86	2337.55	2348.08	2348.71	2340.14	2343.71	2337.29	2333.07
1703.84	2673.18	2765.06	2821.39	2786.77	2886	2404.9	2687.82	1921.02	2499.45	1859.02	2028.82	2014.33	2032.67	1749.61	1721.68	1748.08	1724.48	1407.39	2547.97	1523.62	1611.01	1435.02	1416	1867.88	1898.48	1933.16	1852.57	1755.9	1889.4	1735.97	1855.49	1845.81	1856.05	1663.43	2566.14	2836	2408.11	2079.28	2070.37	2393.11	2009.23	1719.07	2345.26	2357.79	2358.75	2348.54	2352.64	2345.13	2340.85
1935.31	3046.62	3137.23	3183.01	3174.34	3279.06	2749.76	3045.31	2179.12	2836.59	2094.27	2292.26	2288.23	2282.94	1965.03	1944.11	1970.21	1940.75	1603.18	2733.8	1705.93	1806.69	1616.89	1595.77	2075.39	2107.25	2146.83	2069.08	1960.04	2092.82	1946.66	2069.63	2062.04	2092.72	1858.5	2882.84	3183.5	2714.37	2310.08	2324.5	2681.9	2237.57	1910.98	2353.16	2367.81	2369.11	2357.24	2361.86	2353.25	2348.87
2171.14	3428.16	3516.33	3550	3569.7	3679.84	3102.05	3409.59	2442.66	3180.14	2333.71	2560.54	2567.15	2536.91	2183.48	2170.7	2196.42	2162.13	1803.31	2923.84	1891.63	2005.53	1802.76	1779.86	2285.82	2318.43	2362.83	2289.46	2167.56	2299.64	2161.55	2287.53	2282.44	2335.13	2057.98	3204.42	3535.82	3025.57	2544.12	2584.46	2975.88	2470.71	2107.18	2361.15	2378.03	2379.68	2366.14	2371.26	2361.54	2357.03
2408.62	3813.11	3897.89	3918.26	3968.16	4083.53	3457.54	3776.56	2708.44	3526.14	2574.59	2830.59	2847.77	2791.74	2402.53	2398.78	2424.06	2385.93	2005.29	3115.77	2078.63	2205.23	1990.45	1966.13	2496.89	2529.73	2578.71	2511.17	2376.04	2507.55	2378.13	2506.76	2504.47	2580.4	2259.66	3527.28	3889.04	3338.12	2778.83	2847.16	3271.61	2705.76	2305.26	2369.14	2388.31	2390.32	2375.14	2380.71	2369.9	2365.25
2645.04	4196.79	4277.43	4283.64	4365.01	4485.35	3812	4142.09	2973.27	3870.61	2814.14	3099.39	3126.78	3044.57	2619.75	2625.69	2650.46	2609.46	2206.67	3307.27	2264.84	2403.53	2177.75	2152.45	2706.3	2738.86	2792.03	2731.68	2583.08	2714.26	2593.88	2724.9	2725.59	2825.64	2461.33	3847.81	4239.22	3648.43	3011.64	3109.55	3565.65	2939.83	2502.81	2377.06	2398.56	2400.92	2384.13	2390.12	2378.24	2373.41
2877.72	4574.55	4650.49	4642.05	4755.56	4880.5	4161.21	4502.07	3233.98	4209.6	3049.61	3363.88	3400.86	3292.56	2832.72	2848.75	2872.95	2830	2405	3496.01	2448.19	2598.14	2362.49	2336.69	2911.76	2943.52	3000.36	2948.45	2786.26	2917.45	2806.3	2939.51	2943.23	3067.97	2660.82	4162.41	4582.43	3952.91	3239.97	3368.56	3854.54	3170.06	2697.41	2384.81	2408.63	2411.35	2393.03	2399.36	2386.44	2381.42
3103.93	4941.68	5012.59	4989.35	5135.12	5264.19	4500.95	4852.39	3487.36	4539.13	3278.22	3621.03	3666.71	3532.83	3039.01	3065.3	3088.86	3044.87	2597.79	3679.66	2626.59	2786.79	2542.47	2516.71	3110.99	3141.42	3201.23	3158.96	2983.16	3114.83	3012.85	3148.18	3154.87	3304.49	2855.91	4467.48	4914.73	4247.97	3461.26	3621.12	4134.84	3393.54	2886.65	2392.32	2418.43	2421.5	2401.72	2408.34	2394.41	2389.18
3320.99	5293.53	5359.26	5321.43	5498.98	5631.63	4826.98	5188.92	3730.24	4855.24	3497.23	3867.8	3920.99	3762.55	3236.19	3272.66	3295.53	3251.36	2782.61	3855.89	2797.95	2967.21	2715.5	2690.38	3301.69	3330.27	3392.21	3360.67	3171.39	3304.08	3211.03	3348.48	3357.94	3532.34	3044.4	4759.41	5232.18	4530.03	3672.93	3864.16	4403.1	3607.4	3068.12	2399.5	2427.82	2431.24	2410.12	2416.93	2402.05	2396.6
3526.19	5625.42	5686.03	5634.16	5842.44	5978.01	5135.08	5507.56	3959.43	5153.95	3703.86	4101.13	4160.41	3978.86	3421.84	3468.18	3490.28	3446.77	2956.98	4022.39	2960.18	3137.1	2879.39	2855.56	3481.58	3507.77	3570.86	3551.05	3348.51	3482.92	3398.32	3537.98	3549.9	3748.61	3224.1	5034.6	5530.86	4795.48	3872.42	4094.61	4655.87	3808.75	3239.41	2406.26	2436.69	2440.44	2418.1	2425.03	2409.26	2403.58
3716.82	5932.67	5988.43	5923.43	6160.82	6298.54	5421.03	5804.18	4171.74	5431.29	3895.36	4318	4381.64	4178.89	3593.53	3649.18	3670.46	3628.41	3118.44	4176.81	3111.21	3294.2	3031.94	3010.12	3648.35	3671.64	3734.73	3727.56	3512.13	3649.04	3572.21	3714.26	3728.21	3950.43	3392.81	5289.45	5806.83	5040.75	4057.13	4309.42	4889.72	3994.71	3398.1	2412.51	2444.91	2448.99	2425.59	2432.53	2415.92	2410.02
3890.18	6210.59	6261.99	6185.12	6449.4	6588.43	5680.6	6074.67	4363.98	5683.31	4068.95	4515.34	4581.37	4359.81	3748.83	3812.98	3833.4	3793.58	3264.53	4316.85	3248.94	3436.23	3170.98	3151.93	3799.73	3819.58	3881.37	3887.68	3659.83	3800.13	3730.18	3874.89	3890.31	4134.9	3548.32	5520.35	6056.15	5262.24	4224.52	4505.5	5101.18	4162.4	3541.78	2418.19	2452.38	2456.77	2432.46	2439.31	2421.95	2415.82
4044.15	6455.55	6503.22	6416.02	6704.52	6843.94	5910.49	6315.8	4533.67	5906.89	4222.5	4690.79	4757.01	4519.38	3885.85	3957.52	3977.01	3940.15	3393.32	4440.68	3371.74	3561.42	3294.77	3279.31	3933.92	3949.8	4008.89	4029.42	3789.73	3934.4	3870.26	4017.97	4034.21	4299.76	3688.9	5724.5	6275.77	5457.16	4372.57	4680.46	5287.57	4309.55	3668.57	2423.21	2458.99	2463.68	2438.65	2445.29	2427.26	2420.92
4178.97	6667.97	6712.57	6616.55	6926.61	7065.53	6111.05	6527.89	4681.09	6102.38	4356.25	4844.61	4908.93	4657.9	4004.85	4083.05	4101.57	4068.33	3505.06	4548.5	3479.78	3669.99	3403.51	3392.39	4051.14	4062.59	4117.65	4153.03	3902.12	4052.05	3992.69	4143.71	4160.13	4445.21	3814.66	5902.25	6466.12	5625.89	4501.56	4834.54	5449.25	4436.48	3778.69	2427.58	2464.77	2469.73	2444.17	2450.48	2431.87	2425.31
4295.46	6849.31	6891.45	6788.06	7117.11	7254.72	6283.56	6712.12	4807.25	6270.99	4471.09	4977.71	5038.22	4776.33	4106.65	4190.41	4207.93	4178.91	3600.52	4641.02	3573.67	3762.71	3497.84	3491.75	4152.13	4158.74	4208.53	4259.29	3997.8	4153.8	4098.25	4252.84	4268.86	4572.07	3926.15	6054.77	6628.52	5769.59	4612.36	4968.62	5587.34	4544.11	3872.89	2431.35	2469.75	2474.96	2449.04	2454.92	2435.81	2429.04
4394.42	7001.01	7041.29	6931.89	7277.47	7413.01	6429.31	6869.7	4913.13	6413.91	4567.9	5091.01	5145.97	4875.57	4192.03	4280.45	4296.95	4272.66	3680.48	4718.95	3654.01	3840.3	3578.43	3578	4237.62	4239.02	4282.44	4349.01	4077.6	4240.36	4187.72	4346.08	4361.16	4681.16	4023.93	6183.22	6764.27	5889.45	4705.8	5083.6	5702.95	4633.38	3951.92	2434.53	2473.97	2479.42	2453.28	2458.66	2439.11	2432.15
4476.69	7124.54	7163.53	7049.38	7409.15	7541.93	6549.57	7001.83	4999.73	6532.36	4647.54	5185.45	5233.28	4956.59	4261.81	4354.01	4369.49	4350.38	3745.71	4783	3721.44	3903.51	3645.94	3651.7	4308.32	4304.23	4340.26	4422.97	4142.33	4312.45	4261.88	4424.18	4437.81	4773.28	4108.57	6288.75	6874.68	5986.64	4782.74	5180.4	5797.21	4705.21	4016.53	2437.15	2477.47	2483.15	2456.94	2461.73	2441.82	2434.67
4543.06	7221.34	7259.57	7141.85	7513.6	7642.99	6645.63	7109.71	5068.05	6627.54	4710.89	5261.93	5301.23	5020.29	4316.78	4411.94	4426.41	4412.85	3796.99	4833.89	3776.55	3953.1	3701.02	3713.45	4364.97	4355.16	4382.91	4481.96	4192.8	4370.79	4321.52	4487.87	4499.59	4849.27	4180.63	6372.51	6961.08	6062.34	4844.04	5259.89	5871.23	4760.54	4067.47	2439.25	2480.3	2486.19	2460.03	2464.16	2443.97	2436.64
4594.37	7292.87	7330.86	7210.67	7592.27	7717.71	6718.76	7194.53	5119.07	6700.66	4758.83	5321.38	5350.92	5067.63	4357.74	4455.07	4468.55	4460.85	3835.1	4872.31	3819.96	3989.79	3744.32	3763.84	4408.29	4392.6	4411.28	4526.78	4229.83	4416.07	4367.41	4537.86	4547.27	4909.94	4240.68	6435.68	7024.76	6117.71	4890.54	5322.99	5926.12	4800.3	4105.49	2440.84	2482.5	2488.58	2462.59	2466.01	2445.59	2438.09
4631.43	7340.58	7378.81	7257.16	7646.6	7767.59	6770.24	7257.49	5153.78	6752.92	4792.23	5364.73	5383.44	5099.54	4385.5	4484.27	4496.79	4495.16	3860.8	4898.98	3852.29	4014.33	3776.51	3803.45	4439.01	4417.32	4426.26	4558.23	4254.24	4449.03	4400.34	4574.91	4581.63	4956.11	4289.27	6479.39	7067.05	6153.92	4923.1	5370.58	5963.02	4825.43	4131.34	2441.97	2484.1	2490.35	2464.64	2467.3	2446.71	2439.06
4655.06	7365.93	7404.86	7282.66	7678.05	7794.15	6801.36	7299.78	5173.19	6785.53	4811.96	5392.88	5399.88	5116.95	4400.85	4500.36	4511.97	4516.58	3874.89	4914.62	3874.14	4027.47	3798.23	3832.86	4457.86	4430.13	4428.76	4577.08	4266.84	4470.37	4421.09	4599.73	4603.44	4988.59	4326.98	6504.82	7089.25	6172.17	4942.56	5403.57	5983.03	4836.84	4145.78	2442.65	2485.15	2491.57	2466.21	2468.08	2447.38	2439.59
4666.07	7370.37	7410.41	7288.52	7688.07	7798.92	6813.38	7322.62	5178.28	6799.7	4818.91	5406.77	5401.34	5120.8	4404.61	4504.2	4514.96	4525.88	3878.14	4919.92	3886.14	4029.94	3810.16	3852.68	4465.57	4431.81	4419.67	4584.15	4268.46	4480.81	4430.44	4613.07	4613.48	5008.21	4354.35	6513.11	7092.67	6173.61	4949.78	5422.85	5987.27	4835.49	4149.55	2442.92	2485.69	2492.25	2467.34	2468.38	2447.63	2439.71
4665.28	7355.35	7396.91	7276.07	7678.12	7783.4	6807.6	7327.19	5170.04	6796.63	4813.93	5407.31	5388.92	5112.01	4397.56	4496.63	4506.61	4523.85	3871.31	4915.6	3888.89	4022.5	3812.94	3863.47	4462.86	4423.14	4399.89	4580.22	4259.89	4481.05	4429.17	4615.64	4612.54	5015.78	4371.95	6505.43	7078.62	6159.42	4945.61	5429.33	5976.86	4822.29	4143.4	2442.8	2485.77	2492.45	2468.05	2468.25	2447.5	2439.46
4653.52	7322.33	7365.77	7246.65	7649.63	7749.1	6785.3	7314.69	5149.48	6777.52	4797.91	5395.43	5363.69	5091.53	4380.52	4478.49	4487.78	4511.27	3855.2	4902.37	3883.02	4005.89	3807.23	3865.84	4450.45	4404.92	4370.31	4566.08	4241.97	4471.83	4418.06	4608.19	4601.37	5012.12	4380.36	6482.93	7048.42	6130.78	4930.91	5423.89	5952.92	4798.18	4128.09	2442.33	2485.41	2492.21	2468.37	2467.73	2447.02	2438.87
4631.58	7272.75	7318.43	7201.61	7604.07	7697.55	6747.74	7286.33	5117.58	6743.59	4771.73	5372.05	5326.76	5060.3	4354.29	4450.63	4459.32	4488.93	3830.56	4880.94	3869.12	3980.84	3793.69	3860.36	4429.09	4377.93	4331.85	4542.52	4215.5	4453.84	4397.91	4591.45	4580.76	4998.04	4380.12	6446.78	7003.38	6088.86	4906.52	5407.44	5916.57	4764.09	4104.36	2441.53	2484.67	2491.56	2468.32	2466.84	2446.22	2437.99
4600.3	7208.08	7256.3	7142.28	7542.88	7630.26	6696.21	7243.29	5075.33	6696.04	4736.25	5338.09	5279.22	5019.23	4319.65	4413.89	4422.1	4457.61	3798.19	4852.01	3847.83	3948.1	3772.97	3847.62	4399.49	4342.96	4285.38	4510.35	4181.3	4427.8	4369.48	4566.14	4551.49	4974.38	4371.8	6398.12	6944.81	6034.83	4873.29	5380.88	5868.92	4720.96	4072.97	2440.42	2483.58	2490.56	2467.94	2465.64	2445.15	2436.85
4560.49	7129.77	7180.82	7070	7467.51	7548.74	6632	7186.79	5023.74	6636.08	4692.35	5294.46	5222.16	4969.28	4277.43	4369.12	4376.97	4418.1	3758.86	4816.31	3819.74	3908.42	3745.74	3828.21	4362.39	4300.8	4231.82	4470.34	4140.2	4394.43	4333.56	4533	4514.33	4941.93	4355.96	6338.12	6874.02	5969.87	4832.09	5345.1	5811.09	4669.71	4034.66	2439.05	2482.18	2489.23	2467.26	2464.16	2443.83	2435.48
4512.97	7039.26	7093.4	6986.11	7379.42	7454.51	6556.38	7118	4963.78	6564.9	4640.9	5242.1	5156.67	4911.37	4228.42	4317.16	4324.78	4371.18	3713.34	4774.53	3785.47	3862.53	3712.64	3802.72	4318.5	4252.24	4172.06	4423.3	4092.99	4354.44	4290.94	4492.76	4470.05	4901.53	4333.17	6267.93	6792.32	5895.14	4783.75	5300.99	5744.21	4611.28	3990.19	2437.43	2480.52	2487.63	2466.3	2462.44	2442.3	2433.92
4458.56	6938.02	6995.47	6891.95	7280.05	7349.08	6470.62	7038.15	4896.47	6483.73	4582.79	5181.92	5083.85	4846.44	4173.41	4258.86	4266.4	4317.63	3662.41	4727.38	3745.64	3811.19	3674.34	3771.73	4268.56	4198.06	4107	4370.02	4040.5	4308.54	4242.38	4446.16	4419.43	4853.99	4303.99	6188.71	6701.02	5811.84	4729.13	5249.47	5669.38	4546.59	3940.31	2435.6	2478.64	2485.79	2465.09	2460.51	2440.61	2432.21
4398.06	6827.5	6888.47	6788.87	7170.86	7233.97	6376.02	6948.41	4822.77	6393.76	4518.88	5114.84	5004.79	4775.43	4113.22	4195.06	4202.69	4258.24	3606.85	4675.58	3700.87	3755.13	3631.49	3735.83	4213.29	4139.05	4037.53	4311.29	3983.55	4257.45	4188.69	4393.92	4363.26	4800.13	4268.98	6101.62	6601.44	5721.12	4669.08	5191.42	5587.73	4476.59	3885.76	2433.58	2476.57	2483.76	2463.67	2458.43	2438.77	2430.39
4332.31	6709.15	6773.8	6678.19	7053.29	7110.7	6273.84	6850	4743.7	6296.2	4450.04	5041.78	4920.58	4699.26	4048.65	4126.6	4134.49	4193.79	3547.43	4619.84	3651.75	3695.1	3584.75	3695.61	4153.43	4076.01	3964.56	4247.91	3922.95	4201.88	4130.63	4336.77	4302.29	4740.77	4228.7	6007.81	6494.88	5624.16	4604.46	5127.75	5500.37	4402.2	3827.3	2431.4	2474.36	2481.57	2462.05	2456.22	2436.84	2428.48
4262.12	6584.42	6652.91	6561.27	6928.8	6980.76	6165.38	6744.1	4660.25	6192.25	4377.16	4963.68	4832.31	4618.88	3980.49	4054.33	4062.67	4125.07	3484.94	4560.87	3598.91	3631.84	3534.78	3651.65	4089.69	4009.72	3888.98	4180.66	3859.52	4142.55	4068.99	4275.45	4237.32	4676.72	4183.72	5908.45	6382.66	5522.14	4536.12	5059.35	5408.43	4324.36	3765.67	2429.1	2472.05	2479.27	2460.27	2453.93	2434.84	2426.53
4188.29	6454.77	6527.2	6439.43	6798.84	6845.7	6051.9	6631.92	4573.4	6083.13	4301.11	4881.44	4741.08	4535.22	3909.54	3979.1	3988.08	4052.87	3420.13	4499.36	3542.97	3566.09	3482.23	3604.54	4022.81	3940.96	3811.69	4110.34	3794.07	4080.17	4004.55	4210.7	4169.11	4608.8	4134.6	5804.68	6266.09	5416.23	4464.9	4987.11	5313.01	4243.99	3701.64	2426.69	2469.69	2476.89	2458.36	2451.59	2432.81	2424.58
4111.66	6321.64	6398.12	6314.03	6664.86	6707	5934.69	6514.65	4484.15	5970.03	4222.76	4795.98	4647.98	4449.2	3836.62	3901.74	3911.58	3977.96	3353.8	4436.05	3484.52	3498.6	3427.76	3554.87	3953.51	3870.53	3733.59	4037.74	3727.41	4015.45	3938.09	4143.23	4098.45	4537.83	4081.9	5697.68	6146.48	5307.61	4391.66	4911.95	5215.25	4162.03	3635.94	2424.22	2467.3	2474.49	2456.35	2449.25	2430.79	2422.65
4033.04	6186.51	6267.09	6186.39	6528.31	6566.2	5815.03	6393.5	4393.5	5854.17	4142.98	4708.24	4554.1	4361.78	3762.51	3823.11	3834.03	3901.13	3286.72	4371.63	3424.2	3430.11	3372.02	3503.23	3882.53	3799.21	3655.57	3963.65	3660.37	3949.11	3870.4	4073.78	4026.1	4464.63	4026.18	5588.59	6025.14	5197.44	4317.25	4834.75	5116.25	4079.41	3569.33	2421.7	2464.94	2472.1	2454.25	2446.94	2428.81	2420.79
3953.25	6050.81	6135.52	6057.86	6390.64	6424.81	5694.2	6269.66	4302.43	5736.74	4062.66	4619.13	4460.53	4273.88	3688.03	3744.05	3756.29	3823.16	3219.67	4306.81	3362.6	3361.36	3315.68	3450.19	3810.58	3727.79	3578.54	3888.88	3593.76	3881.86	3802.25	4003.09	3952.84	4390.02	3968.01	5478.57	5903.38	5086.9	4242.52	4756.41	5017.13	3997.07	3502.56	2419.16	2462.64	2469.76	2452.12	2444.71	2426.9	2419.03
3873.09	5916	6004.85	5929.78	6253.3	6284.34	5573.48	6144.32	4211.94	5618.97	3982.66	4529.57	4368.37	4186.44	3613.98	3665.4	3679.21	3744.84	3153.41	4242.3	3300.35	3293.1	3259.39	3396.35	3738.39	3657.06	3503.39	3814.2	3528.4	3814.42	3734.43	3931.89	3879.46	4314.81	3907.94	5368.78	5782.51	4977.17	4168.33	4677.83	4919.01	3915.93	3436.38	2416.64	2460.45	2467.51	2449.96	2442.58	2425.11	2417.41
3793.4	5783.54	5876.5	5803.48	6117.74	6146.3	5454.14	6018.7	4123.02	5502.04	3903.85	4440.48	4278.72	4100.38	3541.15	3588	3603.65	3666.96	3088.74	4178.82	3238.06	3226.07	3203.81	3342.3	3666.7	3587.81	3431.02	3740.42	3465.09	3747.49	3667.73	3860.9	3806.72	4239.83	3846.55	5260.38	5663.85	4869.42	4095.52	4599.91	4823.02	3836.92	3371.55	2414.16	2458.4	2465.4	2447.82	2440.61	2423.47	2415.96
3714.86	5654.62	5751.64	5680.09	5985.17	6011.96	5337.26	5893.8	4036.49	5386.98	3826.97	4352.64	4192.45	4016.5	3470.2	3512.56	3530.32	3590.17	3026.28	4116.95	3176.24	3160.89	3149.47	3288.53	3596.11	3520.69	3362.16	3668.2	3404.51	3681.68	3602.77	3790.75	3735.27	4165.75	3784.32	5154.33	5548.48	4764.62	4024.8	4523.39	4730.06	3760.81	3308.67	2411.74	2456.53	2463.45	2445.7	2438.81	2422	2414.71
3637.63	5529.45	5630.47	5559.79	5855.82	5881.51	5223.05	5769.94	3952.5	5274.02	3752.14	4266.21	4109.64	3934.9	3401.26	3439.19	3459.3	3514.64	2966.1	4056.79	3115.06	3097.63	3096.48	3235.17	3526.77	3455.77	3296.82	3597.67	3346.68	3617.12	3539.65	3721.58	3665.24	4092.73	3721.44	5050.81	5436.55	4662.92	3956.25	4448.41	4640.24	3687.68	3247.85	2409.4	2454.83	2461.68	2443.63	2437.2	2420.7	2413.67
3561.74	5407.96	5512.92	5442.56	5729.68	5754.9	5111.53	5647.28	3870.99	5163.21	3679.31	4181.23	4030.17	3855.56	3334.28	3367.85	3390.55	3440.43	2908.15	3998.33	3054.56	3036.27	3044.8	3182.27	3458.68	3393.02	3234.85	3528.83	3291.48	3553.82	3478.32	3653.43	3596.62	4020.8	3658.04	4949.82	5328	4564.27	3889.81	4374.95	4553.49	3617.44	3189.05	2407.12	2453.3	2460.06	2441.6	2435.75	2419.56	2412.8
3487.22	5290.11	5398.92	5328.36	5606.73	5632.09	5002.71	5525.94	3791.94	5054.6	3608.46	4097.71	3953.9	3778.44	3269.24	3298.51	3324.01	3367.59	2852.34	3941.54	2994.82	2976.76	2994.41	3129.88	3391.89	3332.36	3176.1	3461.69	3238.8	3491.8	3418.71	3586.35	3529.41	3949.97	3594.24	4851.34	5222.76	4468.63	3825.42	4302.99	4469.7	3550	3132.25	2404.91	2451.93	2458.59	2439.61	2434.47	2418.57	2412.11
3414.12	5175.84	5288.41	5217.17	5486.96	5513.01	4896.6	5406.06	3715.31	4948.23	3539.55	4015.67	3880.7	3703.5	3206.11	3231.14	3259.61	3296.16	2798.61	3886.4	2935.88	2919.07	2945.28	3078.05	3326.41	3273.76	3120.42	3396.27	3188.5	3431.08	3360.79	3520.36	3463.61	3880.26	3530.17	4755.37	5120.76	4375.94	3763.01	4232.51	4388.78	3485.26	3077.4	2402.77	2450.71	2457.26	2437.66	2433.33	2417.72	2411.57
3342.45	5065.09	5181.32	5108.96	5370.36	5397.61	4793.2	5287.8	3641.05	4844.14	3472.56	3935.15	3810.44	3630.71	3144.86	3165.7	3197.3	3226.2	2746.89	3832.9	2877.8	2863.14	2897.39	3026.81	3262.26	3217.15	3067.65	3332.55	3140.46	3371.66	3304.48	3455.51	3399.2	3811.7	3465.94	4661.9	5021.92	4286.15	3702.53	4163.5	4310.66	3423.15	3024.48	2400.7	2449.62	2456.06	2435.76	2432.33	2416.99	2411.17
3272.26	4957.82	5077.59	5003.69	5256.92	5285.83	4692.53	5171.28	3569.13	4742.39	3407.45	3856.16	3742.99	3560.03	3085.45	3102.16	3137.03	3157.74	2697.12	3781.01	2820.65	2808.96	2850.72	2976.21	3199.46	3162.48	3017.65	3270.55	3094.56	3313.57	3249.75	3391.83	3336.2	3744.29	3401.68	4570.91	4926.19	4199.22	3643.9	4095.93	4235.22	3363.56	2973.45	2398.69	2448.65	2454.98	2433.9	2431.45	2416.38	2410.9
3203.57	4853.95	4977.16	4901.33	5146.62	5177.63	4594.6	5056.65	3499.53	4643.02	3344.2	3778.72	3678.23	3491.42	3027.86	3040.48	3078.73	3090.85	2649.22	3730.72	2764.49	2756.46	2805.24	2926.29	3138.05	3109.7	2970.25	3210.27	3050.68	3256.82	3196.53	3329.36	3274.58	3678.08	3337.51	4482.39	4833.48	4115.09	3587.06	4029.79	4162.39	3306.41	2924.29	2396.75	2447.8	2454.01	2432.08	2430.7	2415.86	2410.75
3136.42	4753.45	4879.97	4801.86	5039.45	5072.95	4499.42	4944.05	3432.18	4546.07	3282.75	3702.86	3616.01	3424.86	2972.07	2980.64	3022.36	3025.57	2603.13	3681.99	2709.37	2705.62	2760.93	2877.11	3078.04	3058.75	2925.31	3151.72	3008.7	3201.42	3144.77	3268.14	3214.36	3613.06	3273.56	4396.34	4743.73	4033.72	3531.95	3965.06	4092.08	3251.61	2876.94	2394.88	2447.06	2453.15	2430.31	2430.05	2415.44	2410.7
3070.83	4656.25	4785.94	4705.25	4935.4	4971.74	4406.99	4833.62	3367.07	4451.59	3223.1	3628.61	3556.21	3360.3	2918.02	2922.6	2967.84	2961.95	2558.78	3634.83	2655.35	2656.4	2717.75	2828.71	3019.45	3009.58	2882.67	3094.9	2968.5	3147.4	3094.42	3208.19	3155.52	3549.28	3209.94	4312.74	4656.88	3955.04	3478.52	3901.73	4024.19	3199.06	2831.4	2393.07	2446.4	2452.38	2428.58	2429.49	2415.1	2410.73
3006.85	4562.3	4695.01	4611.46	4834.45	4873.93	4317.33	4725.5	3304.15	4359.62	3165.2	3555.98	3498.7	3297.71	2865.71	2866.33	2915.13	2900.04	2516.09	3589.19	2602.49	2608.75	2675.7	2781.13	2962.31	2962.13	2842.18	3039.81	2929.94	3094.76	3045.42	3149.57	3098.06	3486.74	3146.78	4231.59	4572.84	3879.02	3426.68	3839.76	3958.63	3148.69	2787.61	2391.32	2445.84	2451.69	2426.9	2429.03	2414.82	2410.83
2944.51	4471.54	4607.13	4520.46	4736.59	4779.48	4230.46	4619.84	3243.39	4270.22	3109.02	3484.99	3443.35	3237.05	2815.1	2811.78	2864.17	2839.89	2475	3545.07	2550.85	2562.64	2634.73	2734.42	2906.63	2916.36	2803.69	2986.47	2892.91	3043.52	2997.72	3092.3	3041.98	3425.46	3084.2	4152.88	4491.55	3805.61	3376.39	3779.16	3895.32	3100.39	2745.55	2389.64	2445.34	2451.08	2425.27	2428.64	2414.6	2410.99
2883.83	4383.93	4522.21	4432.22	4641.82	4688.34	4146.37	4516.76	3184.75	4183.43	3054.54	3415.68	3390.03	3178.29	2766.15	2758.94	2814.89	2781.54	2435.45	3502.45	2500.49	2518.01	2594.83	2688.62	2852.46	2872.19	2767.04	2934.87	2857.29	2993.69	2951.27	3036.43	2987.27	3365.47	3022.32	4076.59	4412.95	3734.75	3327.58	3719.88	3834.16	3054.08	2705.18	2388.01	2444.92	2450.53	2423.69	2428.31	2414.42	2411.2
2824.85	4299.4	4440.21	4346.72	4550.1	4600.44	4065.07	4416.41	3128.19	4099.29	3001.71	3348.06	3338.61	3121.39	2718.84	2707.76	2767.25	2725.06	2397.36	3461.3	2451.47	2474.85	2555.98	2643.78	2799.79	2829.6	2732.09	2885.03	2822.95	2945.3	2906.01	2981.99	2933.93	3306.79	2961.27	4002.72	4336.96	3666.39	3280.17	3661.93	3775.06	3009.67	2666.48	2386.46	2444.54	2450.04	2422.15	2428.04	2414.27	2411.44
2767.61	4217.9	4361.06	4263.92	4461.45	4515.74	3986.59	4318.94	3073.67	4017.84	2950.51	3282.16	3288.96	3066.31	2673.14	2658.21	2721.19	2670.48	2360.66	3421.61	2403.85	2433.1	2518.14	2599.94	2748.67	2788.51	2698.67	2836.94	2789.77	2898.35	2861.88	2929.02	2881.96	3249.44	2901.17	3931.25	4263.5	3600.48	3234.12	3605.28	3717.94	2967.07	2629.4	2384.96	2444.21	2449.6	2420.67	2427.81	2414.15	2411.7
2712.13	4139.37	4284.69	4183.8	4375.83	4434.17	3910.93	4224.48	3021.16	3939.15	2900.9	3218	3240.94	3013.02	2629.02	2610.26	2676.64	2617.85	2325.29	3383.35	2357.68	2392.73	2481.29	2557.15	2699.1	2748.87	2666.65	2790.61	2757.63	2852.86	2818.85	2877.55	2831.34	3193.43	2842.14	3862.18	4192.52	3536.98	3189.36	3549.91	3662.69	2926.19	2593.92	2383.52	2443.91	2449.2	2419.23	2427.62	2414.03	2411.95
2658.44	4063.77	4211.04	4106.31	4293.24	4355.7	3838.09	4133.17	2970.62	3863.24	2852.86	3155.6	3194.43	2961.49	2586.45	2563.87	2633.55	2567.23	2291.18	3346.51	2313.03	2353.69	2445.42	2515.45	2651.12	2710.63	2635.85	2746.04	2726.4	2808.85	2776.84	2827.62	2782.08	3138.79	2784.3	3795.49	4123.95	3475.84	3145.82	3495.8	3609.24	2886.93	2560.01	2382.14	2443.63	2448.83	2417.85	2427.46	2413.91	2412.2
2606.59	3991.04	4140.04	4031.44	4213.66	4280.26	3768.1	4045.16	2922.01	3790.17	2806.35	3094.99	3149.3	2911.67	2545.39	2519.02	2591.87	2518.66	2258.26	3311.06	2269.95	2315.94	2410.48	2474.89	2604.74	2673.74	2606.14	2703.25	2695.97	2766.34	2735.81	2779.27	2734.18	3085.54	2727.78	3731.18	4057.7	3416.99	3103.44	3442.94	3557.49	2849.22	2527.62	2380.82	2443.36	2448.47	2416.52	2427.3	2413.78	2412.43
2556.59	3921.11	4071.63	3959.15	4137.09	4207.79	3700.95	3960.58	2875.3	3719.98	2761.33	3036.19	3105.41	2863.54	2505.83	2475.66	2551.53	2472.2	2226.45	3276.98	2228.5	2279.46	2376.46	2435.51	2560	2638.14	2577.35	2662.24	2666.2	2725.33	2695.7	2732.54	2687.62	3033.71	2672.7	3669.24	3993.72	3360.4	3062.16	3391.31	3507.35	2812.95	2496.72	2379.56	2443.1	2448.13	2415.24	2427.15	2413.62	2412.61
2508.49	3853.94	4005.75	3889.41	4063.5	4138.25	3636.66	3879.57	2830.44	3652.72	2717.79	2979.22	3062.64	2817.05	2467.72	2433.76	2512.48	2427.89	2195.7	3244.27	2188.75	2244.18	2343.34	2397.37	2516.9	2603.78	2549.34	2623	2636.99	2685.84	2656.47	2687.46	2642.41	2983.3	2619.18	3609.65	3931.94	3306.02	3021.91	3340.88	3458.73	2778.04	2467.29	2378.36	2442.83	2447.79	2414.01	2427	2413.42	2412.74
2462.32	3789.48	3942.32	3822.19	3992.9	4071.58	3575.24	3802.28	2787.41	3588.44	2675.68	2924.1	3020.85	2772.17	2431.05	2393.3	2474.67	2385.78	2165.93	3212.89	2150.74	2210.09	2311.09	2360.49	2475.48	2570.6	2521.95	2585.55	2608.19	2647.89	2618.04	2644.07	2598.54	2934.34	2567.34	3552.4	3872.28	3253.79	2982.64	3291.65	3411.54	2744.4	2439.29	2377.21	2442.54	2447.44	2412.84	2426.82	2413.17	2412.81
2418.1	3727.66	3881.3	3757.47	3925.25	4007.73	3516.71	3728.85	2746.16	3527.17	2634.97	2870.86	2979.92	2728.87	2395.77	2354.23	2438.03	2345.92	2137.08	3182.82	2114.55	2177.13	2279.68	2324.94	2435.76	2538.55	2495.03	2549.89	2579.7	2611.5	2580.38	2602.41	2556.01	2886.85	2517.31	3497.5	3814.67	3203.66	2944.27	3243.59	3365.68	2711.94	2412.69	2376.13	2442.22	2447.08	2411.72	2426.62	2412.86	2412.8
2375.88	3668.43	3822.61	3695.2	3860.56	3946.64	3461.06	3659.41	2706.66	3468.97	2595.63	2819.53	2939.72	2687.1	2361.86	2316.52	2402.5	2308.36	2109.07	3154.05	2080.22	2145.27	2249.09	2290.75	2397.76	2507.58	2468.43	2516.03	2551.39	2576.67	2543.43	2562.51	2514.81	2840.86	2469.21	3444.92	3759.05	3155.59	2906.75	3196.68	3321.08	2680.57	2387.45	2375.09	2441.86	2446.69	2410.66	2426.38	2412.48	2412.69
2335.68	3611.74	3766.18	3635.36	3798.8	3888.26	3408.31	3594.11	2668.86	3413.88	2557.64	2770.12	2900.11	2646.84	2329.29	2280.14	2368.04	2273.16	2081.83	3126.56	2047.83	2114.46	2219.3	2257.96	2361.5	2477.62	2441.99	2483.97	2523.14	2543.43	2507.13	2524.41	2474.94	2796.37	2423.16	3394.65	3705.34	3109.52	2870	3150.91	3277.63	2650.2	2363.55	2374.12	2441.46	2446.26	2409.66	2426.09	2412.02	2412.48
2297.54	3557.53	3711.96	3577.92	3739.97	3832.53	3358.47	3533.09	2632.74	3361.95	2520.95	2722.65	2860.97	2608.04	2298.03	2245.06	2334.57	2240.35	2055.31	3100.32	2017.42	2084.68	2190.27	2226.64	2327	2448.63	2415.56	2453.71	2494.82	2511.78	2471.44	2488.15	2436.39	2753.42	2379.28	3346.69	3653.48	3065.4	2833.98	3106.26	3235.26	2620.74	2340.94	2373.19	2440.99	2445.79	2408.71	2425.75	2411.45	2412.14
2261.46	3505.73	3659.87	3522.83	3684.02	3779.39	3311.52	3476.41	2598.24	3313.18	2485.53	2677.14	2822.17	2570.67	2268.04	2211.24	2302.06	2209.95	2029.43	3075.31	1989.02	2055.86	2161.99	2196.78	2294.27	2420.56	2389.02	2425.24	2466.34	2481.73	2436.29	2453.74	2399.15	2712	2337.66	3301	3603.39	3023.18	2798.61	3062.7	3193.86	2592.1	2319.58	2372.32	2440.46	2445.27	2407.82	2425.33	2410.79	2411.67
2227.33	3456.2	3609.79	3469.98	3630.8	3728.67	3267.29	3423.87	2565.26	3267.4	2451.3	2633.49	2783.69	2534.64	2239.24	2178.6	2270.44	2181.83	2004.14	3051.46	1962.53	2027.97	2134.41	2168.34	2263.21	2393.32	2362.34	2398.45	2437.67	2453.17	2401.67	2421.08	2363.16	2672.04	2298.21	3257.46	3554.95	2982.75	2763.85	3020.17	3153.36	2564.22	2299.4	2371.51	2439.85	2444.69	2406.98	2424.85	2410.02	2411.08
2195.04	3408.77	3561.57	3419.23	3580.11	3680.21	3225.58	3375.16	2533.68	3224.41	2418.18	2591.6	2745.51	2499.86	2211.55	2147.09	2239.66	2155.83	1979.4	3028.67	1937.81	2000.94	2107.48	2141.19	2233.71	2366.86	2335.53	2373.2	2408.84	2425.99	2367.57	2390.04	2328.35	2633.44	2260.8	3215.89	3508.07	2943.99	2729.65	2978.6	3113.69	2537.04	2280.29	2370.73	2439.19	2444.06	2406.19	2424.31	2409.15	2410.36
2164.44	3363.3	3515.1	3370.43	3531.75	3633.85	3186.19	3330	2503.4	3183.98	2386.09	2551.36	2707.6	2466.26	2184.87	2116.62	2209.67	2131.78	1955.14	3006.86	1914.73	1974.73	2081.17	2115.26	2205.64	2341.1	2308.59	2349.36	2379.85	2400.08	2333.96	2360.49	2294.64	2596.1	2225.31	3176.16	3462.61	2906.8	2695.96	2937.94	3074.76	2510.49	2262.17	2370	2438.45	2443.38	2405.44	2423.7	2408.2	2409.52
2135.4	3319.61	3470.23	3323.46	3485.55	3589.41	3148.92	3288.11	2474.28	3145.92	2354.94	2512.67	2669.95	2433.73	2159.11	2087.12	2180.43	2109.5	1931.34	2985.95	1893.14	1949.27	2055.43	2090.44	2178.89	2315.96	2281.52	2326.8	2350.72	2375.31	2300.83	2332.31	2261.97	2559.92	2191.61	3138.09	3418.47	2871.05	2662.75	2898.11	3036.5	2484.53	2244.94	2369.31	2437.66	2442.64	2404.73	2423.02	2407.15	2408.58
2107.81	3277.55	3426.82	3278.19	3441.31	3546.71	3113.59	3249.19	2446.23	3110	2324.65	2475.42	2632.53	2402.2	2134.2	2058.53	2151.88	2088.85	1907.92	2965.86	1872.91	1924.52	2030.21	2066.64	2153.34	2291.39	2254.34	2305.39	2321.44	2351.57	2268.16	2305.37	2230.26	2524.82	2159.57	3101.54	3375.53	2836.63	2629.95	2859.04	2998.83	2459.08	2228.51	2368.66	2436.8	2441.85	2404.05	2422.29	2406.03	2407.53
2081.52	3236.95	3384.76	3234.46	3398.84	3505.6	3079.97	3212.96	2419.11	3076.02	2295.14	2439.51	2595.34	2371.58	2110.04	2030.77	2123.97	2069.64	1884.86	2946.5	1853.9	1900.41	2005.46	2043.76	2128.88	2267.31	2227.05	2284.98	2292.04	2328.73	2235.94	2279.54	2199.44	2490.69	2129.07	3066.34	3333.66	2803.43	2597.53	2820.66	2961.67	2434.09	2212.77	2368.04	2435.88	2441	2403.39	2421.5	2404.83	2406.39
2056.4	3197.66	3343.89	3192.16	3357.95	3465.9	3047.88	3179.12	2392.83	3043.77	2266.32	2404.83	2558.33	2341.78	2086.54	2003.77	2096.65	2051.71	1862.09	2927.79	1835.98	1876.89	1981.16	2021.71	2105.38	2243.64	2199.64	2265.45	2262.52	2306.69	2204.14	2254.7	2169.44	2457.43	2099.98	3032.35	3292.77	2771.33	2565.45	2782.92	2924.95	2409.49	2197.65	2367.44	2434.9	2440.1	2402.75	2420.65	2403.56	2405.15
2032.33	3159.52	3304.09	3151.14	3318.45	3427.44	3017.12	3147.38	2367.25	3013.04	2238.11	2371.27	2521.51	2312.71	2063.62	1977.45	2069.87	2034.9	1839.57	2909.63	1819	1853.9	1957.24	2000.38	2082.74	2220.32	2172.13	2246.67	2232.89	2285.33	2172.76	2230.72	2140.19	2424.96	2072.17	2999.4	3252.73	2740.21	2533.64	2745.74	2888.58	2385.23	2183.04	2366.87	2433.87	2439.15	2402.13	2419.75	2402.23	2403.83
2009.18	3122.37	3265.23	3111.26	3280.15	3390.05	2987.49	3117.47	2342.27	2983.62	2210.43	2338.74	2484.85	2284.28	2041.18	1951.75	2043.57	2019.03	1817.25	2891.96	1802.83	1831.4	1933.67	1979.69	2060.83	2197.28	2144.52	2228.5	2203.16	2264.52	2141.76	2207.48	2111.61	2393.16	2045.52	2967.34	3213.43	2709.98	2502.07	2709.05	2852.49	2361.25	2168.85	2366.32	2432.78	2438.14	2401.51	2418.79	2400.84	2402.43
1986.81	3086.05	3227.17	3072.4	3242.86	3353.56	2958.79	3089.08	2317.77	2955.29	2183.2	2307.12	2448.32	2256.41	2019.14	1926.59	2017.71	2003.95	1795.08	2874.68	1787.34	1809.32	1910.4	1959.53	2039.53	2174.44	2116.81	2210.81	2173.35	2244.15	2111.14	2184.83	2083.64	2361.96	2019.9	2936.02	3174.75	2680.49	2470.69	2672.8	2816.61	2337.49	2154.99	2365.79	2431.64	2437.07	2400.9	2417.78	2399.39	2400.96
1965.09	3050.39	3189.77	3034.41	3206.38	3317.8	2930.81	3061.93	2293.63	2927.84	2156.32	2276.3	2411.91	2229.01	1997.42	1901.9	1992.24	1989.48	1773.01	2857.71	1772.38	1787.61	1887.39	1939.82	2018.73	2151.74	2089.01	2193.46	2143.45	2224.11	2080.89	2162.67	2056.2	2331.24	1995.19	2905.27	3136.57	2651.66	2439.45	2636.9	2780.85	2313.88	2141.37	2365.28	2430.45	2435.95	2400.29	2416.72	2397.9	2399.42
1943.9	3015.24	3152.9	2997.16	3170.54	3282.6	2903.37	3035.74	2269.75	2901.07	2129.73	2246.19	2375.6	2202	1975.92	1877.62	1967.11	1975.47	1751	2840.96	1757.81	1766.22	1864.59	1920.44	1998.31	2129.11	2061.12	2176.32	2113.49	2204.27	2050.97	2140.86	2029.23	2300.91	1971.25	2874.93	3098.79	2623.35	2408.31	2601.3	2745.14	2290.36	2127.88	2364.77	2429.2	2434.78	2399.67	2415.61	2396.36	2397.83
1923.09	2980.43	3116.43	2960.51	3135.13	3247.8	2876.25	3010.2	2246	2874.77	2103.32	2216.68	2339.38	2175.28	1954.55	1853.66	1942.26	1961.73	1728.99	2824.35	1743.51	1745.09	1841.96	1901.32	1978.16	2106.46	2033.16	2159.26	2083.48	2184.52	2021.38	2119.27	2002.64	2270.88	1947.96	2844.86	3061.28	2595.46	2377.22	2565.93	2709.39	2266.89	2114.44	2364.27	2427.91	2433.55	2399.03	2414.45	2394.79	2396.18
1902.56	2945.82	3080.22	2924.33	3099.97	3213.21	2849.27	2985.04	2222.27	2848.71	2077.03	2187.66	2303.21	2148.77	1933.23	1829.95	1917.64	1948.11	1706.94	2807.8	1729.33	1724.16	1819.45	1882.34	1958.15	2083.75	2005.11	2142.15	2053.41	2164.75	1992.1	2097.78	1976.37	2241.05	1925.2	2814.9	3023.93	2567.86	2346.13	2530.71	2673.54	2243.38	2100.96	2363.77	2426.57	2432.26	2398.38	2413.25	2393.18	2394.49
1882.15	2911.23	3044.15	2888.48	3064.87	3178.68	2822.23	2959.97	2198.44	2822.7	2050.77	2159.02	2267.08	2122.37	1911.87	1806.43	1893.21	1934.44	1684.79	2791.23	1715.13	1703.38	1797.02	1863.42	1938.18	2060.88	1976.99	2124.85	2023.31	2144.82	1963.1	2076.26	1950.35	2211.33	1902.84	2784.89	2986.63	2540.46	2315.01	2495.59	2637.51	2219.79	2087.33	2363.27	2425.19	2430.92	2397.7	2412	2391.55	2392.76
1861.74	2876.5	3008.06	2852.83	3029.64	3144.03	2794.91	2934.68	2174.39	2796.52	2024.46	2130.67	2230.98	2096.02	1890.38	1783.02	1868.91	1920.55	1662.5	2774.54	1700.79	1682.69	1774.63	1844.46	1918.11	2037.8	1948.8	2107.23	1993.18	2124.64	1934.39	2054.59	1924.5	2181.6	1880.74	2754.67	2949.25	2513.12	2283.79	2460.49	2601.21	2196.06	2073.47	2362.77	2423.76	2429.53	2397	2410.72	2389.89	2390.99
1841.21	2841.49	2971.84	2817.24	2994.08	3109.09	2767.13	2908.91	2150.02	2769.96	1998.01	2102.49	2194.88	2069.6	1868.68	1759.65	1844.69	1906.28	1640.02	2757.65	1686.15	1662.05	1752.23	1825.36	1897.84	2014.42	1920.55	2089.15	1963.03	2104.07	1905.92	2032.63	1898.76	2151.79	1858.79	2724.09	2911.69	2485.74	2252.44	2425.35	2564.57	2172.12	2059.28	2362.26	2422.29	2428.08	2396.26	2409.39	2388.22	2389.19
1820.42	2806.02	2935.34	2781.58	2958.01	3073.69	2738.69	2882.35	2125.21	2742.82	1971.33	2074.37	2158.76	2043.05	1846.67	1736.25	1820.5	1891.45	1617.3	2740.48	1671.09	1641.38	1729.77	1806.02	1877.25	1990.69	1892.24	2070.48	1932.88	2083	1877.7	2010.26	1873.04	2121.79	1836.86	2692.99	2873.82	2458.2	2220.9	2390.11	2527.51	2147.91	2044.67	2361.73	2420.78	2426.57	2395.47	2408.02	2386.54	2387.38
1799.23	2769.94	2898.44	2745.7	2921.24	3037.67	2709.39	2854.73	2099.84	2714.87	1944.35	2046.23	2122.6	2016.27	1824.26	1712.74	1796.29	1875.91	1594.29	2722.95	1655.46	1620.65	1707.22	1786.36	1856.22	1966.53	1863.88	2051.09	1902.73	2061.32	1849.71	1987.35	1847.29	2091.5	1814.82	2661.21	2835.54	2430.39	2189.14	2354.69	2489.96	2123.38	2029.54	2361.19	2419.24	2425.01	2394.65	2406.62	2384.85	2385.55
1777.53	2733.08	2861	2709.47	2883.57	3000.84	2679.02	2825.74	2073.79	2685.91	1916.99	2017.93	2086.39	1989.17	1801.38	1689.06	1772.02	1859.49	1570.94	2704.97	1639.13	1599.79	1684.53	1766.26	1834.63	1941.87	1835.46	2030.85	1872.59	2038.91	1821.91	1963.78	1821.43	2060.84	1792.54	2628.6	2796.73	2402.19	2157.1	2319.02	2451.83	2098.46	2013.8	2360.64	2417.65	2423.39	2393.77	2405.18	2383.16	2383.71
1755.18	2695.3	2822.88	2672.76	2844.82	2963.05	2647.38	2795.1	2046.96	2655.72	1889.15	1989.39	2050.1	1961.67	1777.93	1665.13	1747.62	1842.01	1547.21	2686.46	1621.96	1578.75	1661.64	1745.65	1812.37	1916.64	1807	2009.62	1842.47	2015.65	1794.31	1939.42	1795.38	2029.69	1769.9	2595.01	2757.26	2373.49	2124.74	2283.05	2413.06	2073.09	1997.36	2360.05	2416.03	2421.71	2392.83	2403.71	2381.48	2381.87
1732.04	2656.42	2783.95	2635.44	2804.79	2924.12	2614.29	2762.52	2019.22	2624.11	1860.77	1960.5	2013.72	1933.68	1753.82	1640.88	1723.04	1823.32	1523.03	2667.32	1603.81	1557.47	1638.53	1724.41	1789.32	1890.76	1778.49	1987.27	1812.39	1991.41	1766.88	1914.14	1769.08	1997.98	1746.78	2560.26	2717.04	2344.17	2092.02	2246.69	2373.55	2047.21	1980.12	2359.45	2414.38	2419.98	2391.83	2402.21	2379.81	2380.04
1707.99	2616.28	2744.08	2597.35	2763.3	2883.88	2579.54	2727.72	1990.46	2590.85	1831.74	1931.15	1977.22	1905.11	1728.96	1616.24	1698.25	1803.24	1498.38	2647.49	1584.56	1535.9	1615.14	1702.46	1765.36	1864.18	1749.95	1963.67	1782.35	1966.1	1739.6	1887.82	1742.45	1965.59	1723.04	2524.22	2675.93	2314.12	2058.88	2209.9	2333.24	2020.77	1961.99	2358.81	2412.69	2418.2	2390.77	2400.67	2378.16	2378.22
1682.9	2574.74	2703.13	2558.38	2720.16	2842.17	2542.93	2690.4	1960.56	2555.74	1802	1901.23	1940.59	1875.87	1703.28	1591.13	1673.18	1781.61	1473.19	2626.86	1564.05	1513.98	1591.43	1679.69	1740.37	1836.81	1721.38	1938.67	1752.37	1939.58	1712.46	1860.32	1715.42	1932.43	1698.55	2486.72	2633.83	2283.23	2025.28	2172.59	2292.05	1993.7	1942.88	2358.14	2410.97	2416.35	2389.63	2399.11	2376.52	2376.41
1656.64	2531.62	2660.97	2518.38	2675.16	2798.8	2504.26	2650.28	1929.41	2518.56	1771.45	1870.64	1903.8	1845.88	1676.67	1565.49	1647.78	1758.27	1447.42	2605.37	1542.15	1491.65	1567.36	1656.02	1714.24	1808.58	1692.78	1912.16	1722.44	1911.74	1685.44	1831.53	1687.93	1898.41	1673.2	2447.61	2590.62	2251.37	1991.17	2134.7	2249.89	1965.94	1922.69	2357.43	2409.23	2414.45	2388.41	2397.52	2374.92	2374.63
1629.12	2486.82	2617.51	2477.26	2628.2	2753.68	2463.4	2607.15	1896.94	2479.17	1740.05	1839.31	1866.85	1815.08	1649.08	1539.26	1622.03	1733.09	1421.03	2582.95	1518.77	1468.89	1542.9	1631.37	1686.89	1779.46	1664.16	1884.03	1692.59	1882.51	1658.53	1801.35	1659.91	1863.46	1646.89	2406.78	2546.22	2218.47	1956.53	2096.19	2206.73	1937.46	1901.35	2356.68	2407.46	2412.5	2387.11	2395.91	2373.34	2372.87
1600.39	2440.44	2572.81	2435.09	2579.38	2706.88	2420.47	2561.18	1863.21	2437.68	1707.85	1807.27	1829.78	1783.52	1620.58	1512.49	1595.94	1706.17	1394.09	2559.65	1493.98	1445.72	1518.06	1605.8	1658.39	1749.49	1635.55	1854.38	1662.84	1851.96	1631.74	1769.87	1631.41	1827.66	1619.68	2364.33	2500.72	2184.59	1921.4	2057.12	2162.65	1908.3	1878.92	2355.89	2405.66	2410.49	2385.73	2394.27	2371.8	2371.15
1570.57	2392.64	2527.01	2391.97	2528.88	2658.56	2375.67	2512.6	1828.35	2394.28	1674.96	1774.59	1792.64	1751.26	1591.24	1485.22	1569.55	1677.63	1366.65	2535.57	1467.9	1422.17	1492.91	1579.4	1628.84	1718.77	1606.96	1823.34	1633.2	1820.21	1605.07	1737.23	1602.49	1791.1	1591.66	2320.41	2454.24	2149.8	1885.86	2017.57	2117.75	1878.55	1855.48	2355.06	2403.84	2408.44	2384.28	2392.61	2370.29	2369.46
1539.77	2343.58	2480.21	2348.01	2476.89	2608.87	2329.19	2461.67	1792.48	2349.14	1641.47	1741.35	1755.47	1718.39	1561.16	1457.54	1542.91	1647.62	1338.78	2510.78	1440.65	1398.29	1467.48	1552.26	1598.37	1687.37	1578.42	1791.02	1603.7	1787.38	1578.53	1703.56	1573.19	1753.89	1562.92	2275.19	2406.91	2114.19	1849.98	1977.61	2072.17	1848.27	1831.11	2354.2	2402.01	2406.35	2382.77	2390.94	2368.81	2367.8
1508.07	2293.41	2432.52	2303.33	2423.58	2557.96	2281.23	2408.63	1755.71	2302.45	1607.47	1707.61	1718.33	1684.99	1530.44	1429.48	1516.06	1616.27	1310.56	2485.36	1412.35	1374.13	1441.82	1524.45	1567.07	1655.37	1549.96	1757.55	1574.36	1753.61	1552.15	1668.97	1543.58	1716.15	1533.56	2228.81	2358.84	2077.85	1813.83	1937.34	2026	1817.56	1805.87	2353.31	2400.17	2404.23	2381.19	2389.25	2367.35	2366.17
1475.59	2242.28	2384.08	2258.03	2369.14	2505.97	2231.97	2353.73	1718.16	2254.37	1573.06	1673.45	1681.27	1651.13	1499.15	1401.12	1489.03	1583.71	1282.06	2459.4	1383.11	1349.74	1415.97	1496.06	1535.05	1622.87	1521.61	1723.07	1545.21	1718.99	1525.91	1633.61	1513.72	1677.96	1503.67	2181.43	2310.17	2040.86	1777.47	1896.82	1979.37	1786.48	1779.87	2352.38	2398.31	2402.09	2379.57	2387.55	2365.93	2364.57
1442.44	2190.36	2334.98	2212.23	2313.74	2453.06	2181.61	2297.21	1679.94	2205.09	1538.33	1638.94	1644.33	1616.88	1467.4	1372.51	1461.86	1550.09	1253.33	2432.98	1353.06	1325.14	1389.97	1467.19	1502.44	1589.93	1493.38	1687.71	1516.25	1683.66	1499.85	1597.61	1483.66	1639.44	1473.34	2133.21	2261	2003.32	1740.97	1856.16	1932.4	1755.11	1753.16	2351.43	2396.45	2399.92	2377.89	2385.84	2364.53	2363.01
1408.71	2137.79	2285.36	2166.02	2257.57	2399.37	2130.34	2239.32	1641.18	2154.8	1503.38	1604.14	1607.58	1582.32	1435.26	1343.72	1434.6	1515.53	1224.46	2406.18	1322.3	1300.39	1363.87	1437.91	1469.33	1556.65	1465.31	1651.58	1487.52	1647.74	1473.97	1561.09	1453.46	1600.69	1442.66	2084.29	2211.48	1965.3	1704.42	1815.41	1885.19	1723.53	1725.84	2350.45	2394.59	2397.75	2376.18	2384.11	2363.16	2361.47
1374.51	2084.74	2235.32	2119.52	2200.81	2345.06	2078.35	2180.32	1601.99	2103.66	1468.31	1569.13	1571.05	1547.52	1402.83	1314.81	1407.28	1480.19	1195.51	2379.09	1290.97	1275.53	1337.71	1408.32	1435.83	1523.1	1437.41	1614.82	1459.03	1611.34	1448.27	1524.18	1423.17	1561.82	1411.73	2034.82	2161.72	1926.89	1667.86	1774.67	1837.86	1691.81	1697.98	2349.44	2392.72	2395.57	2374.43	2382.39	2361.82	2359.97
1339.94	2031.36	2184.98	2072.84	2143.63	2290.26	2025.84	2120.43	1562.48	2051.86	1433.2	1533.98	1534.81	1512.57	1370.2	1285.83	1379.95	1444.18	1166.55	2351.79	1259.18	1250.61	1311.53	1378.5	1402.05	1489.38	1409.72	1577.56	1430.81	1574.58	1422.77	1487.02	1392.86	1522.93	1380.65	1984.97	2111.84	1888.17	1631.39	1734.03	1790.53	1660.03	1669.65	2348.41	2390.86	2393.38	2372.65	2380.66	2360.5	2358.51
1305.11	1977.81	2134.46	2026.09	2086.22	2235.13	1973	2059.91	1522.79	1999.58	1398.15	1498.75	1498.89	1477.54	1337.45	1256.84	1352.65	1407.64	1137.65	2324.35	1227.04	1225.66	1285.39	1348.53	1368.11	1455.55	1382.26	1539.91	1402.89	1537.6	1397.49	1449.73	1362.58	1484.12	1349.49	1934.89	2061.97	1849.24	1595.06	1693.55	1743.32	1628.26	1640.95	2347.35	2389.01	2391.21	2370.86	2378.93	2359.21	2357.07
1270.13	1924.23	2083.87	1979.37	2028.75	2179.82	1920.03	1999.01	1483.01	1947	1363.26	1463.53	1463.35	1442.5	1304.69	1227.92	1325.4	1370.73	1108.88	2296.87	1194.68	1200.73	1259.31	1318.5	1334.12	1421.71	1355.06	1502.02	1375.27	1500.5	1372.42	1412.44	1332.39	1445.5	1318.36	1884.73	2012.23	1810.18	1558.94	1653.32	1696.33	1596.59	1611.95	2346.28	2387.18	2389.04	2369.05	2377.2	2357.94	2355.67
1235.09	1870.8	2033.34	1932.8	1971.41	2124.48	1867.1	1937.97	1443.28	1894.3	1328.62	1428.37	1428.24	1407.53	1271.99	1199.1	1298.27	1333.55	1080.31	2269.42	1162.21	1175.87	1233.36	1288.5	1300.17	1387.93	1328.13	1464.01	1347.98	1463.4	1347.59	1375.29	1302.34	1407.17	1287.35	1834.64	1962.75	1771.07	1523.12	1613.43	1649.68	1565.09	1582.72	2345.19	2385.35	2386.9	2367.22	2375.48	2356.69	2354.31
1200.1	1817.66	1982.97	1886.48	1914.38	2069.25	1814.43	1877.04	1403.7	1841.65	1294.33	1393.35	1393.62	1372.71	1239.45	1170.47	1271.28	1296.27	1052	2242.09	1129.75	1151.11	1207.56	1258.61	1266.39	1354.31	1301.51	1426	1321.05	1426.43	1323	1338.4	1272.49	1369.25	1256.56	1784.77	1913.64	1732	1487.64	1573.95	1603.49	1533.83	1553.35	2344.09	2383.55	2384.78	2365.4	2373.76	2355.46	2352.98
1165.27	1764.97	1932.88	1840.52	1857.84	2014.29	1762.19	1816.47	1364.4	1789.23	1260.49	1358.54	1359.52	1338.1	1207.15	1142.07	1244.47	1259	1024.02	2214.95	1097.43	1126.5	1181.97	1228.91	1232.87	1320.91	1275.23	1388.13	1294.49	1389.71	1298.66	1301.91	1242.91	1331.82	1226.06	1735.29	1865.03	1693.05	1452.6	1534.96	1557.87	1502.9	1523.92	2342.97	2381.77	2382.69	2363.58	2372.06	2354.26	2351.68
1130.7	1712.88	1883.2	1795.04	1801.97	1959.73	1710.59	1756.49	1325.49	1737.23	1227.17	1324.01	1326.01	1303.8	1175.19	1113.97	1217.9	1221.89	996.455	2188.11	1065.34	1102.09	1156.62	1199.51	1199.74	1287.83	1249.29	1350.52	1268.33	1353.36	1274.59	1265.94	1213.64	1295	1195.97	1686.35	1817.05	1654.32	1418.04	1496.56	1512.94	1472.37	1494.5	2341.83	2380.01	2380.64	2361.77	2370.36	2353.08	2350.43
1096.49	1661.56	1834.03	1750.13	1746.94	1905.74	1659.81	1697.37	1287.09	1685.83	1194.49	1289.83	1293.12	1269.86	1143.66	1086.23	1191.58	1185.08	969.361	2161.62	1033.63	1077.92	1131.57	1170.47	1167.1	1255.15	1223.74	1313.3	1242.59	1317.49	1250.79	1230.62	1184.74	1258.9	1166.36	1638.09	1769.82	1615.88	1384.06	1458.81	1468.81	1442.31	1465.18	2340.69	2378.28	2378.64	2359.97	2368.68	2351.91	2349.2
1062.74	1611.15	1785.49	1705.92	1692.94	1852.46	1610.05	1639.33	1249.31	1635.2	1162.54	1256.07	1260.92	1236.38	1112.64	1058.91	1165.57	1148.69	942.809	2135.58	1002.4	1054.03	1106.85	1141.89	1135.05	1222.95	1198.6	1276.59	1217.28	1282.24	1227.27	1196.09	1156.28	1223.61	1137.34	1590.68	1723.46	1577.83	1350.71	1421.8	1425.6	1412.8	1436.02	2339.54	2376.59	2376.68	2358.2	2367.02	2350.77	2348.01
1029.57	1561.82	1737.71	1662.5	1640.15	1800.04	1561.5	1582.64	1212.28	1585.52	1131.41	1222.81	1229.45	1203.42	1082.23	1032.07	1139.91	1112.87	916.868	2110.08	971.77	1030.46	1082.52	1113.86	1103.71	1191.3	1173.88	1240.53	1192.44	1247.71	1204.05	1162.47	1128.3	1189.24	1108.99	1544.26	1678.09	1540.24	1318.06	1385.62	1383.42	1383.92	1407.12	2338.39	2374.93	2374.78	2356.46	2365.38	2349.64	2346.86
997.074	1513.72	1690.78	1619.99	1588.75	1748.62	1514.36	1527.54	1176.11	1536.97	1101.19	1190.1	1198.77	1171.06	1052.51	1005.76	1114.64	1077.74	891.609	2085.18	941.862	1007.26	1058.6	1086.45	1073.19	1160.31	1149.63	1205.24	1168.09	1214.03	1181.14	1129.9	1100.87	1155.9	1081.41	1498.99	1633.84	1503.21	1286.19	1350.34	1342.39	1355.75	1378.56	2337.23	2373.31	2372.95	2354.75	2363.75	2348.53	2345.75
965.357	1467	1644.84	1578.5	1538.92	1698.36	1468.81	1474.26	1140.91	1489.74	1071.99	1158.03	1168.91	1139.37	1023.58	980.059	1089.78	1043.46	867.099	2060.98	912.792	984.474	1035.15	1059.75	1043.6	1130.04	1125.85	1170.85	1144.23	1181.32	1158.54	1098.49	1074.05	1123.69	1054.7	1455.03	1590.83	1466.82	1255.16	1316.04	1302.62	1328.36	1350.4	2336.07	2371.73	2371.18	2353.08	2362.16	2347.44	2344.67
934.524	1421.83	1600	1538.13	1490.84	1649.41	1425.05	1423.07	1106.81	1443.99	1043.89	1126.66	1139.94	1108.44	995.518	955.015	1065.4	1010.15	843.409	2037.56	884.68	962.142	1012.21	1033.86	1015.04	1100.58	1102.59	1137.49	1120.91	1149.7	1136.28	1068.4	1047.88	1092.71	1028.93	1412.52	1549.19	1431.15	1225.05	1282.82	1264.23	1301.82	1322.73	2334.91	2370.2	2369.49	2351.46	2360.59	2346.36	2343.63
904.679	1378.35	1556.37	1499	1444.68	1601.91	1383.27	1374.2	1073.93	1399.92	1016.99	1096.06	1111.9	1078.33	968.423	930.69	1041.52	977.942	820.606	2015	857.643	940.309	989.831	1008.85	987.626	1072.01	1079.86	1105.29	1098.13	1119.28	1114.35	1039.73	1022.43	1063.08	1004.22	1371.62	1509.03	1396.29	1195.92	1250.74	1227.33	1276.22	1295.63	2333.75	2368.72	2367.88	2349.89	2359.04	2345.3	2342.63
875.925	1336.72	1514.07	1461.2	1400.64	1556.01	1343.67	1327.91	1042.37	1357.7	991.382	1066.31	1084.85	1049.13	942.381	907.146	1018.19	946.982	798.761	1993.38	831.799	919.017	968.045	984.818	961.468	1044.42	1057.68	1074.36	1075.92	1090.2	1092.76	1012.63	997.751	1034.89	980.64	1332.49	1470.49	1362.33	1167.85	1219.89	1192.04	1251.63	1269.18	2332.6	2367.3	2366.36	2348.38	2357.53	2344.25	2341.66
848.368	1297.11	1473.22	1424.86	1358.89	1511.86	1306.43	1284.43	1012.26	1317.5	967.168	1037.46	1058.83	1020.91	917.482	884.444	995.442	917.404	777.942	1972.78	807.267	898.312	946.9	961.841	936.674	1017.88	1036.09	1044.85	1054.3	1062.57	1071.54	987.221	973.907	1008.24	958.297	1295.27	1433.68	1329.35	1140.9	1190.35	1158.47	1228.13	1243.46	2331.45	2365.93	2364.93	2346.94	2356.06	2343.22	2340.74
822.111	1259.66	1433.93	1390.09	1319.6	1469.61	1271.76	1244.01	983.716	1279.52	944.439	1009.61	1033.89	993.738	893.816	862.642	973.322	889.342	758.218	1953.29	784.165	878.236	926.441	940.009	913.353	992.488	1015.11	1016.88	1033.29	1036.51	1050.69	963.636	950.951	983.25	937.278	1260.13	1398.72	1297.44	1115.15	1162.21	1126.74	1205.8	1218.54	2330.31	2364.62	2363.61	2345.57	2354.62	2342.2	2339.85
797.232	1224.48	1396.3	1356.95	1282.92	1429.37	1239.78	1206.84	956.822	1243.87	923.261	982.791	1010.07	967.684	871.45	841.789	951.859	862.902	739.64	1934.97	762.582	858.822	906.701	919.385	891.585	968.298	994.753	990.536	1012.92	1012.1	1030.22	941.967	928.927	959.986	917.651	1227.17	1365.72	1266.67	1090.64	1135.52	1096.93	1184.68	1194.5	2329.18	2363.38	2362.39	2344.28	2353.22	2341.19	2339
773.705	1191.54	1360.3	1325.41	1248.77	1391.12	1210.4	1172.82	931.547	1210.52	903.584	957.016	987.357	942.735	850.36	821.873	931.053	838.061	722.186	1917.79	742.489	840.069	887.677	899.943	871.327	945.302	975.028	965.797	993.174	989.325	1010.15	922.149	907.824	938.399	899.376	1196.35	1334.61	1237.03	1067.36	1110.25	1069	1164.74	1171.32	2328.06	2362.2	2361.27	2343.07	2351.86	2340.19	2338.2
751.476	1160.73	1325.89	1295.42	1217.04	1354.78	1183.5	1141.8	907.829	1179.35	885.332	932.268	965.704	918.867	830.499	802.87	910.892	814.767	705.816	1901.7	723.83	821.963	869.352	881.636	852.505	923.474	955.929	942.596	974.057	968.103	990.494	904.082	887.617	918.409	882.386	1167.56	1305.33	1208.49	1045.26	1086.36	1042.87	1145.94	1149.01	2326.95	2361.07	2360.24	2341.92	2350.53	2339.21	2337.42
730.493	1131.95	1293.02	1266.9	1187.62	1320.29	1158.91	1113.6	885.607	1150.27	868.424	908.535	945.079	896.055	811.82	784.755	891.367	792.968	690.49	1886.65	706.546	804.49	851.713	864.414	835.049	902.786	937.45	920.869	955.564	948.371	971.266	887.665	868.28	899.935	866.614	1140.72	1277.79	1181.03	1024.31	1063.8	1018.47	1128.22	1127.55	2325.86	2360	2359.31	2340.85	2349.25	2338.24	2336.68
710.703	1105.13	1261.65	1239.79	1160.37	1287.58	1136.51	1088.07	864.817	1123.18	852.784	885.802	925.447	874.273	794.276	767.506	872.466	772.61	676.167	1872.59	690.581	787.639	834.744	848.231	818.883	883.209	919.588	900.55	937.692	930.061	952.485	872.795	849.787	882.896	851.995	1115.74	1251.92	1154.62	1004.47	1042.51	995.717	1111.52	1106.93	2324.78	2358.98	2358.45	2339.84	2348	2337.29	2335.98
692.053	1080.15	1231.72	1214.02	1135.2	1256.59	1116.13	1065.06	845.399	1097.97	838.332	864.057	906.773	853.497	777.821	751.096	854.18	753.64	662.807	1859.47	675.877	771.397	818.433	833.037	803.937	864.716	902.337	881.577	920.438	913.107	934.166	859.372	832.115	867.212	838.46	1092.51	1227.62	1129.25	985.689	1022.45	974.542	1095.79	1087.13	2323.72	2358.01	2357.67	2338.89	2346.8	2336.36	2335.31
674.49	1056.93	1203.21	1189.54	1111.98	1227.25	1097.66	1044.4	827.29	1074.56	824.992	843.285	889.021	833.701	762.407	735.503	836.499	736.005	650.369	1847.24	662.376	755.75	802.763	818.786	790.137	847.28	885.693	863.883	903.799	897.441	916.326	847.294	815.236	852.802	825.944	1070.96	1204.83	1104.89	967.937	1003.57	954.868	1080.98	1068.14	2322.68	2357.09	2356.96	2338	2345.62	2335.45	2334.67
657.961	1035.37	1176.06	1166.26	1090.59	1199.5	1080.92	1025.92	810.427	1052.83	812.684	823.475	872.156	814.861	747.989	720.701	819.411	719.653	638.814	1835.84	650.021	740.687	787.721	805.428	777.41	830.871	869.652	847.406	887.77	882.998	898.981	836.459	799.127	839.586	814.38	1050.97	1183.47	1081.5	951.171	985.824	936.619	1067.03	1049.96	2321.66	2356.21	2356.31	2337.17	2344.49	2334.56	2334.05
642.414	1015.38	1150.22	1144.14	1070.93	1173.27	1065.8	1009.49	794.75	1032.69	801.331	804.611	856.143	796.951	734.519	706.666	802.908	704.53	628.101	1825.24	638.754	726.193	773.291	792.917	765.684	815.464	854.21	832.081	872.349	869.709	882.147	826.767	783.762	827.483	803.702	1032.47	1163.44	1059.08	935.353	969.154	919.721	1053.88	1032.57	2320.66	2355.36	2355.72	2336.39	2343.4	2333.69	2333.47
627.795	996.867	1125.64	1123.1	1052.87	1148.49	1052.13	994.919	780.196	1014.03	790.853	786.681	840.945	779.946	721.951	693.375	786.978	690.584	618.19	1815.37	628.518	712.257	759.46	781.203	754.885	801.029	839.361	817.844	857.533	857.508	865.841	818.116	769.116	816.412	793.842	1015.36	1144.68	1037.58	920.443	953.514	904.096	1041.49	1015.95	2319.69	2354.55	2355.18	2335.67	2342.34	2332.85	2332.91
614.053	979.733	1102.3	1103.08	1036.3	1125.09	1039.79	982.064	766.702	996.767	781.174	769.671	826.529	763.821	710.237	680.802	771.611	677.762	609.041	1806.19	619.256	698.865	746.213	770.239	744.942	787.539	825.102	804.63	843.318	846.328	850.08	810.404	755.163	806.293	784.735	999.545	1127.11	1016.99	906.401	938.855	889.672	1029.8	1000.1	2318.74	2353.78	2354.68	2334.98	2341.31	2332.03	2332.38
601.133	963.886	1080.13	1084.02	1021.1	1103.02	1028.61	970.762	754.208	980.79	772.215	753.568	812.858	748.552	699.331	668.923	756.796	666.01	600.613	1797.66	610.911	686.005	733.535	759.977	735.78	774.966	811.427	792.375	829.701	836.102	834.879	803.53	741.879	797.046	776.313	984.932	1110.64	997.292	893.188	925.128	876.37	1018.75	985.009	2317.81	2353.03	2354.22	2334.34	2340.33	2331.24	2331.87
588.983	949.232	1059.09	1065.84	1007.15	1082.2	1018.47	960.852	742.65	966.001	763.898	738.358	799.897	734.113	689.187	657.715	742.525	655.277	592.866	1789.71	603.423	673.664	721.412	750.368	727.329	763.283	798.334	781.015	816.678	826.762	820.255	797.393	729.237	788.589	768.511	971.429	1095.2	978.448	880.763	912.284	864.118	1008.3	970.657	2316.92	2352.31	2353.79	2333.74	2339.38	2330.47	2331.38
577.55	935.676	1039.14	1048.49	994.345	1062.57	1009.22	952.174	731.967	952.299	756.144	724.028	787.611	720.478	679.757	647.152	728.785	645.508	585.76	1782.29	596.737	661.829	709.829	741.365	719.514	752.462	785.816	770.486	804.247	818.242	806.224	791.891	717.213	780.842	761.261	958.943	1080.7	960.438	869.088	900.272	852.839	998.379	957.036	2316.05	2351.61	2353.39	2333.18	2338.47	2329.74	2330.92
566.782	923.124	1020.23	1031.89	982.561	1044.07	1000.7	944.57	722.097	939.586	748.876	710.564	775.965	707.624	670.994	637.211	715.567	636.652	579.254	1775.37	590.795	650.487	698.771	732.919	712.263	742.474	773.87	760.723	792.404	810.476	792.802	786.923	705.782	773.725	754.497	947.381	1067.07	943.239	858.122	889.044	842.457	988.943	944.133	2315.22	2350.94	2353	2332.65	2337.59	2329.03	2330.47
556.625	911.483	1002.32	1015.99	971.683	1026.62	992.794	937.878	712.977	927.76	742.014	697.954	764.922	695.525	662.853	627.867	702.861	628.655	573.309	1768.89	585.539	639.626	688.225	724.983	705.503	733.293	762.491	751.663	781.145	803.395	780.006	782.387	694.918	767.157	748.152	936.649	1054.22	926.824	847.827	878.55	832.898	979.934	931.937	2314.42	2350.28	2352.62	2332.15	2336.75	2328.36	2330.04
547.026	900.658	985.35	1000.72	961.595	1010.16	985.341	931.939	704.546	916.722	735.482	686.183	754.448	684.156	655.285	619.096	690.656	621.464	567.884	1762.79	580.912	629.233	678.175	717.508	699.161	724.89	751.675	743.24	770.468	796.933	767.852	778.183	684.596	761.057	742.161	926.656	1042.08	911.17	838.161	868.741	824.086	971.301	920.435	2313.65	2349.63	2352.25	2331.68	2335.94	2327.72	2329.63
537.933	890.556	969.289	986.014	952.181	994.62	978.202	926.594	696.742	906.372	729.201	675.239	744.507	673.491	648.245	610.873	678.942	615.027	562.938	1757.03	576.857	619.294	668.608	710.447	693.166	717.238	741.417	735.391	760.369	791.023	756.356	774.208	674.791	755.345	736.455	917.307	1030.57	896.251	829.087	859.568	815.946	962.987	909.616	2312.91	2348.99	2351.88	2331.23	2335.17	2327.11	2329.24
529.294	881.083	954.087	971.804	943.324	979.942	971.233	921.682	689.502	896.61	723.092	665.107	735.064	663.507	641.685	603.175	667.709	609.29	558.432	1751.56	573.315	609.798	659.508	703.751	687.443	710.308	731.714	728.051	750.845	785.598	745.535	770.361	665.477	749.941	730.969	908.511	1019.61	882.044	820.563	850.981	808.402	954.939	899.468	2312.22	2348.36	2351.51	2330.8	2334.43	2326.54	2328.85
521.054	872.143	939.697	958.029	934.908	966.056	964.29	917.043	682.765	887.336	717.078	655.774	726.084	654.177	635.559	595.976	656.946	604.201	554.325	1746.32	570.23	600.731	650.861	697.372	681.92	704.074	722.559	721.156	741.892	780.591	735.405	766.541	656.63	744.762	725.636	900.174	1009.11	868.524	812.551	842.93	801.379	947.104	889.979	2311.56	2347.73	2351.11	2330.39	2333.73	2326.01	2328.48
513.161	863.644	926.074	944.622	926.818	952.896	957.231	912.517	676.468	878.449	711.08	647.228	717.53	645.477	629.82	589.253	646.643	599.707	550.577	1741.28	567.543	592.08	642.652	691.263	676.525	698.507	713.949	714.642	733.508	775.935	725.983	762.647	648.224	739.73	720.389	892.203	999.005	855.666	805.011	835.367	794.802	939.426	881.136	2310.94	2347.11	2350.7	2329.99	2333.07	2325.52	2328.13
505.563	855.492	913.173	931.518	918.935	940.396	949.912	907.946	670.55	869.851	705.02	639.453	709.369	637.381	624.422	582.982	636.789	595.754	547.147	1736.37	565.199	583.833	634.867	685.374	671.185	693.579	705.88	708.445	725.688	771.563	717.283	758.577	640.233	734.764	715.162	884.504	989.205	843.446	797.903	828.242	788.595	931.852	872.929	2310.36	2346.48	2350.26	2329.6	2332.43	2325.06	2327.78
498.205	847.591	900.948	918.653	911.145	928.49	942.189	903.168	664.948	861.44	698.821	632.438	701.564	629.865	619.316	577.137	627.375	592.29	543.996	1731.55	563.138	575.977	627.492	679.659	665.826	689.264	698.347	702.5	718.43	767.408	709.324	754.23	632.634	729.782	709.888	876.986	979.635	831.838	791.188	821.506	782.683	924.328	865.345	2309.83	2345.85	2349.79	2329.23	2331.83	2324.65	2327.43
491.037	839.849	889.353	905.961	903.331	917.111	933.919	898.024	659.601	853.117	692.403	626.169	694.08	622.904	614.458	571.696	618.39	589.262	541.083	1726.76	561.304	568.499	620.511	674.069	660.376	685.532	691.346	696.743	711.73	763.403	702.121	749.503	625.399	724.704	704.501	869.555	970.213	820.819	784.826	815.109	776.99	916.799	858.372	2309.34	2345.2	2349.28	2328.85	2331.27	2324.28	2327.1
484.004	832.171	878.342	893.378	895.377	906.194	924.958	892.354	654.445	844.782	685.688	620.631	686.882	616.472	609.799	566.632	609.824	586.618	538.368	1721.97	559.64	561.386	613.911	668.555	654.763	682.356	684.871	691.11	705.585	759.481	695.691	744.297	618.505	719.45	698.934	862.119	960.861	810.364	778.777	809.002	771.442	909.211	851.999	2308.9	2344.55	2348.73	2328.48	2330.74	2323.95	2326.77
477.063	824.48	867.873	880.85	887.189	895.679	915.198	886.033	649.429	836.354	678.618	615.807	679.937	610.545	605.298	561.923	601.665	584.306	535.814	1717.12	558.093	554.625	607.676	663.08	648.929	679.705	678.914	685.547	699.987	755.585	690.038	738.534	611.926	713.956	693.134	854.599	951.512	800.447	773.005	803.14	765.973	901.522	846.208	2308.5	2343.88	2348.12	2328.1	2330.24	2323.67	2326.45
470.206	816.762	857.911	868.377	878.759	885.54	904.665	879.07	644.531	827.827	671.208	611.653	673.228	605.093	600.936	557.542	593.898	582.291	533.399	1712.21	556.639	548.202	601.793	657.636	642.883	677.534	673.439	680.041	694.904	751.7	685.117	732.237	605.646	708.224	687.101	846.987	942.151	791.042	767.486	797.498	760.563	893.734	840.97	2308.15	2343.19	2347.47	2327.72	2329.77	2323.43	2326.12
463.434	809.02	848.425	855.97	870.105	875.756	893.419	871.511	639.741	819.212	663.491	608.123	666.738	600.09	596.696	553.465	586.506	580.536	531.104	1707.27	555.258	542.1	596.248	652.23	636.647	675.793	668.408	674.59	690.303	747.82	680.873	725.455	599.647	702.274	680.85	839.286	932.777	782.12	762.198	792.053	755.2	885.86	836.246	2307.84	2342.49	2346.77	2327.34	2329.33	2323.22	2325.8
456.749	801.258	839.383	843.64	861.241	866.308	881.521	863.4	635.046	810.525	655.503	605.168	660.452	595.508	592.563	549.666	579.472	579.009	528.91	1702.28	553.931	536.305	591.026	646.863	630.246	674.432	663.78	669.194	686.146	743.94	677.25	718.236	593.913	696.126	674.395	831.502	923.389	773.655	757.122	786.785	749.874	877.914	832.002	2307.57	2341.78	2346.03	2326.95	2328.91	2323.05	2325.48
450.15	793.48	830.753	831.398	852.185	857.175	869.033	854.781	630.436	801.776	647.277	602.74	654.355	591.318	588.522	546.119	572.781	577.673	526.799	1697.28	552.639	530.801	586.114	641.54	623.704	673.404	659.517	663.848	682.399	740.054	674.191	710.626	588.427	689.797	667.749	823.64	913.986	765.618	752.235	781.671	744.574	869.91	828.201	2307.33	2341.06	2345.25	2326.56	2328.52	2322.9	2325.16
443.641	785.688	822.503	819.255	842.951	848.337	856.015	845.701	625.898	792.979	638.847	600.792	648.431	587.492	584.558	542.8	566.415	576.496	524.753	1692.25	551.363	525.574	581.497	636.265	617.043	672.659	655.578	658.552	679.026	736.157	671.641	702.676	583.171	683.309	660.926	815.705	904.566	757.981	747.518	776.692	739.29	861.862	824.808	2307.12	2340.32	2344.43	2326.17	2328.14	2322.78	2324.83
437.22	777.885	814.602	807.223	833.555	839.774	842.527	836.202	621.422	784.146	630.249	599.276	642.666	584.002	580.655	539.683	560.357	575.442	522.751	1687.22	550.083	520.606	577.161	631.041	610.288	672.147	651.923	653.303	675.991	732.243	669.544	694.431	578.13	676.68	653.942	807.704	895.127	750.718	742.948	771.825	734.011	853.783	821.786	2306.94	2339.57	2343.57	2325.77	2327.78	2322.68	2324.5
430.891	770.076	807.018	795.313	824.014	831.467	828.631	826.329	616.995	775.292	621.515	598.144	637.043	580.821	576.799	536.742	554.591	574.477	520.777	1682.2	548.78	515.885	573.092	625.873	603.462	671.82	648.514	648.1	673.259	728.307	667.844	685.942	573.287	669.929	646.809	799.64	885.668	743.8	738.506	767.049	728.726	845.686	819.1	2306.79	2338.81	2342.69	2325.36	2327.44	2322.59	2324.16
424.653	762.262	799.719	783.536	814.343	823.394	814.388	816.129	612.607	766.427	612.681	597.348	631.548	577.92	572.973	533.953	549.101	573.567	518.81	1677.18	547.435	511.393	569.276	620.763	596.589	671.628	645.309	642.94	670.794	724.344	666.484	677.254	568.624	663.077	639.542	791.52	876.189	737.199	734.17	762.343	723.425	837.586	816.713	2306.65	2338.03	2341.78	2324.95	2327.1	2322.51	2323.81
418.508	754.448	792.673	771.904	804.558	815.537	799.857	805.644	608.245	757.565	603.781	596.841	626.164	575.272	569.163	531.29	543.869	572.677	516.832	1672.19	546.028	507.117	565.699	615.715	589.693	671.522	642.271	637.821	668.561	720.348	665.408	668.417	564.125	656.142	632.155	783.348	866.687	730.888	729.92	757.686	718.096	829.496	814.59	2306.54	2337.25	2340.84	2324.54	2326.77	2322.44	2323.46
412.457	746.636	785.85	760.427	794.675	807.875	785.101	794.919	603.899	748.719	594.848	596.575	620.877	572.847	565.354	528.727	538.88	571.772	514.825	1667.23	544.541	503.04	562.346	610.735	582.797	671.454	639.358	632.742	666.525	716.313	664.561	659.479	559.773	649.143	624.661	775.13	857.162	724.839	725.734	753.055	712.731	821.43	812.694	2306.44	2336.46	2339.88	2324.11	2326.44	2322.37	2323.09
406.501	738.829	779.217	749.117	784.709	800.387	770.179	784	599.556	739.902	585.917	596.501	615.672	570.619	561.529	526.24	534.116	570.818	512.77	1662.3	542.954	499.147	559.205	605.824	575.925	671.374	636.532	627.699	664.649	712.235	663.886	650.487	555.552	642.101	617.076	766.871	847.611	719.024	721.592	748.43	707.317	813.401	810.989	2306.35	2335.66	2338.91	2323.68	2326.12	2322.29	2322.71
400.642	731.032	772.742	737.985	774.677	793.055	755.152	772.931	595.206	731.127	577.023	596.572	610.532	568.559	557.675	523.802	529.561	569.781	510.649	1657.43	541.248	495.423	556.26	600.986	569.1	671.232	633.752	622.692	662.898	708.107	663.328	641.49	551.444	635.034	609.413	758.576	838.034	713.416	717.472	743.789	701.844	805.423	809.441	2306.27	2334.85	2337.92	2323.24	2325.79	2322.21	2322.32
394.88	723.247	766.394	727.042	764.594	785.858	740.082	761.756	590.837	722.405	568.199	596.741	605.443	566.639	553.775	521.389	525.198	568.627	508.441	1652.62	539.404	491.853	553.497	596.227	562.347	670.981	630.979	617.718	661.237	703.924	662.83	632.535	547.433	627.961	601.685	750.251	828.429	707.986	713.353	739.111	696.302	797.509	808.011	2306.19	2334.03	2336.91	2322.79	2325.46	2322.12	2321.91
389.217	715.478	760.141	716.3	754.476	778.776	725.029	750.52	586.437	713.751	559.48	596.959	600.389	564.831	549.814	518.975	521.011	567.32	506.13	1647.88	537.401	488.422	550.903	591.549	555.689	670.57	628.174	612.776	659.63	699.682	662.336	623.67	543.503	620.903	593.908	741.9	818.795	702.708	709.216	734.374	690.68	789.674	806.665	2306.12	2333.21	2335.89	2322.33	2325.12	2322.02	2321.49
383.653	707.727	753.951	705.77	744.339	771.789	710.054	739.268	581.994	705.176	550.9	597.179	595.354	563.108	545.778	516.535	516.982	565.826	503.695	1643.21	535.223	485.113	548.463	586.955	549.15	669.951	625.296	607.862	658.041	695.373	661.791	614.944	539.636	613.878	586.094	733.53	809.131	697.553	705.038	729.558	684.967	781.931	805.367	2306.05	2332.38	2334.87	2321.86	2324.77	2321.89	2321.04
378.19	699.998	747.793	695.463	734.199	764.876	695.217	728.044	577.498	696.694	542.493	597.352	590.324	561.44	541.65	514.043	513.097	564.111	501.119	1638.64	532.848	481.913	546.163	582.451	542.753	669.074	622.306	602.976	656.435	690.994	661.137	606.404	535.815	606.906	578.259	725.145	799.435	692.494	700.799	724.641	679.152	774.294	804.08	2305.97	2331.54	2333.85	2321.38	2324.41	2321.74	2320.58
372.829	692.294	741.634	685.391	724.071	758.019	680.58	716.893	572.937	688.317	534.294	597.432	585.283	559.801	537.415	511.475	509.336	562.141	498.383	1634.16	530.257	478.805	543.99	578.039	536.522	667.89	619.165	598.114	654.777	686.538	660.32	598.099	532.024	600.007	570.416	716.751	789.705	687.503	696.478	719.601	673.225	766.776	802.769	2305.88	2330.7	2332.82	2320.89	2324.03	2321.56	2320.1
367.571	684.619	735.444	675.563	713.972	751.196	666.203	705.86	568.299	680.059	526.336	597.37	580.216	558.161	533.059	508.804	505.685	559.88	495.468	1629.78	527.433	475.774	541.928	573.723	530.481	666.351	615.832	593.276	653.03	682	659.283	590.076	528.247	593.198	562.579	708.352	779.941	682.553	692.054	714.417	667.176	759.391	801.398	2305.78	2329.85	2331.8	2320.39	2323.63	2321.35	2319.6
362.418	676.975	729.19	665.993	703.917	744.389	652.147	694.989	563.573	671.931	518.654	597.118	575.107	556.494	528.565	506.006	502.127	557.295	492.355	1625.52	524.354	472.805	539.965	569.507	524.653	664.406	612.268	588.459	651.16	677.374	657.97	582.384	524.466	586.501	554.763	699.955	770.14	677.615	687.506	709.068	660.994	752.152	799.93	2305.67	2329	2330.78	2319.88	2323.21	2321.09	2319.07
357.369	669.366	722.841	656.691	693.923	737.576	638.472	684.325	558.747	663.948	511.283	596.629	569.94	554.771	523.92	503.054	498.644	554.351	489.025	1621.39	521.003	469.883	538.085	565.395	519.062	662.008	608.433	583.661	649.13	672.656	656.325	575.07	520.664	579.934	546.98	691.564	760.303	672.662	682.813	703.533	654.667	745.074	798.329	2305.54	2328.14	2329.76	2319.36	2322.76	2320.8	2318.51
352.427	661.795	716.365	647.668	684.004	730.738	625.24	673.913	553.809	656.121	504.256	595.854	564.702	552.963	519.106	499.925	495.22	551.014	485.461	1617.39	517.359	466.992	536.275	561.39	513.732	659.106	604.288	578.879	646.906	667.84	654.293	568.183	516.825	573.517	539.246	683.185	750.427	667.665	677.955	697.789	648.186	738.17	796.56	2305.39	2327.28	2328.76	2318.82	2322.29	2320.47	2317.93
347.593	654.265	709.73	638.935	674.177	723.854	612.512	663.797	548.749	648.463	497.607	594.747	559.375	551.044	514.11	496.591	491.839	547.249	481.642	1613.54	513.404	464.118	534.52	557.496	508.686	655.652	599.792	574.113	644.451	662.919	651.816	561.77	512.932	567.268	531.575	674.823	740.511	662.599	672.909	691.816	641.54	731.453	794.587	2305.21	2326.42	2327.78	2318.27	2321.78	2320.08	2317.32
342.867	646.78	702.905	630.504	664.458	716.906	600.348	654.021	543.555	640.988	491.372	593.259	553.945	548.984	508.916	493.029	488.484	543.021	477.552	1609.84	509.118	461.244	532.807	553.718	503.948	651.597	594.907	569.36	641.731	657.89	648.839	555.879	508.968	561.208	523.98	666.482	730.553	657.434	667.657	685.593	634.717	724.937	792.374	2305.01	2325.55	2326.81	2317.71	2321.24	2319.63	2316.68
338.251	639.343	695.857	622.386	654.862	709.872	588.808	644.631	538.215	633.707	485.583	591.342	548.397	546.757	503.508	489.213	485.138	538.297	473.17	1606.3	504.482	458.356	531.122	550.058	499.542	646.891	589.593	564.617	638.708	652.745	645.305	550.559	504.917	555.356	516.475	658.17	720.553	652.143	662.175	679.097	627.709	718.637	789.884	2304.77	2324.69	2325.86	2317.13	2320.66	2319.13	2316.01
333.745	631.957	688.556	614.593	645.406	702.732	577.955	635.672	532.718	626.635	480.276	588.949	542.714	544.333	497.872	485.116	481.785	533.041	468.478	1602.94	499.477	455.438	529.45	546.52	495.492	641.485	583.809	559.883	635.349	647.481	641.16	545.858	500.762	549.73	509.075	649.89	710.508	646.698	656.444	672.308	620.503	712.564	787.082	2304.51	2323.82	2324.93	2316.54	2320.05	2318.57	2315.31
329.351	624.624	680.979	607.131	636.103	695.473	567.832	627.176	527.058	619.779	475.474	586.045	536.887	541.691	491.998	480.723	478.411	527.233	463.466	1599.75	494.092	452.477	527.778	543.106	491.813	635.349	577.532	555.159	631.628	642.094	636.364	541.805	496.49	544.345	501.792	641.648	700.423	641.08	650.45	665.213	613.094	706.73	783.941	2304.2	2322.95	2324.03	2315.93	2319.39	2317.94	2314.57
325.066	617.343	673.147	599.992	626.964	688.098	558.427	619.135	521.25	613.132	471.154	582.654	530.925	538.834	485.907	476.052	475.014	520.907	458.157	1596.74	488.356	449.468	526.1	539.806	488.49	628.528	570.795	550.451	627.556	636.594	630.95	538.361	492.11	539.189	494.636	633.456	690.318	635.3	644.21	657.831	605.499	701.129	780.472	2303.86	2322.09	2323.16	2315.31	2318.7	2317.24	2313.8
320.887	610.112	665.088	593.164	617.997	680.619	549.71	611.532	515.315	606.685	467.285	578.813	524.842	535.769	479.624	471.128	471.595	514.11	452.584	1593.89	482.303	446.409	524.41	536.608	485.502	621.085	563.648	545.77	623.158	630.993	624.969	535.467	487.633	534.244	487.615	625.322	680.219	629.378	637.746	650.192	597.739	695.751	776.697	2303.49	2321.22	2322.31	2314.69	2317.97	2316.49	2313.01
316.81	602.93	656.832	586.634	609.209	673.045	541.65	604.345	509.274	600.426	463.834	574.558	518.653	532.505	473.176	465.978	468.156	506.889	446.778	1591.2	475.969	443.298	522.702	533.499	482.825	613.082	556.141	541.126	618.456	625.304	618.47	533.065	483.072	529.493	480.736	617.259	670.151	623.334	631.084	642.322	589.835	690.587	772.637	2303.1	2320.36	2321.48	2314.05	2317.21	2315.7	2312.19
312.832	595.794	648.408	580.391	600.61	665.388	534.219	597.556	503.148	594.344	460.767	569.925	512.371	529.05	466.589	460.629	464.697	499.292	440.772	1588.66	469.392	440.131	520.971	530.468	480.438	604.584	548.322	536.528	613.473	619.538	611.503	531.097	478.438	524.918	474.007	609.276	660.141	617.186	624.247	634.252	581.808	685.627	768.311	2302.67	2319.51	2320.69	2313.4	2316.42	2314.86	2311.36
308.949	588.702	639.847	574.423	592.207	657.657	527.388	591.146	496.958	588.429	458.054	564.953	506.011	525.413	459.89	455.106	461.22	491.366	434.596	1586.27	462.607	436.906	519.211	527.502	478.318	595.654	540.242	531.988	608.232	613.709	604.12	529.506	473.745	520.501	467.438	601.384	650.214	610.956	617.259	626.009	573.68	680.862	763.742	2302.23	2318.66	2319.91	2312.76	2315.62	2313.99	2310.51
305.16	581.653	631.177	568.716	584.01	649.863	521.126	585.096	490.725	582.669	455.66	559.676	499.587	521.602	453.104	449.436	457.725	483.159	428.284	1584	455.65	433.621	517.416	524.589	476.441	586.355	531.95	527.515	602.755	607.829	596.37	528.233	469.003	516.226	461.035	593.595	640.396	604.662	610.143	617.622	565.472	676.283	758.95	2301.77	2317.83	2319.16	2312.11	2314.8	2313.08	2309.66
301.46	574.643	622.429	563.258	576.025	642.016	515.405	579.386	484.469	577.054	453.554	554.133	493.113	517.625	446.259	443.646	454.214	474.719	421.867	1581.86	448.557	430.272	515.581	521.717	474.787	576.751	523.495	523.118	597.067	601.91	588.303	527.22	464.226	512.074	454.806	585.917	630.713	598.324	602.924	609.119	557.205	671.88	753.955	2301.29	2317	2318.43	2311.46	2313.98	2312.15	2308.8
297.846	567.672	613.632	558.038	568.261	634.126	510.195	573.997	478.213	571.573	451.702	548.361	486.605	513.491	439.379	437.761	450.689	466.091	415.377	1579.83	441.364	426.858	513.699	518.874	473.332	566.904	514.926	518.808	591.189	595.964	579.97	526.409	459.426	508.027	448.76	578.363	621.19	591.962	595.625	600.528	548.9	667.644	748.78	2300.8	2316.19	2317.73	2310.81	2313.14	2311.21	2307.93
294.315	560.737	604.814	553.043	560.728	626.205	505.466	568.91	471.977	566.215	450.072	542.395	480.075	509.208	432.492	431.809	447.149	457.324	408.846	1577.92	434.108	423.376	511.766	516.047	472.055	556.878	506.294	514.596	585.144	590.004	571.42	525.742	454.615	504.069	442.905	570.943	611.852	585.595	588.271	591.879	540.58	663.565	743.444	2300.31	2315.39	2317.04	2310.17	2312.31	2310.25	2307.07
290.864	553.837	596.007	548.26	553.432	618.262	501.189	564.107	465.781	560.97	448.632	536.272	473.538	504.784	425.624	425.815	443.596	448.466	402.307	1576.1	426.824	419.822	509.775	513.224	470.931	546.736	497.646	510.49	578.956	584.042	562.705	525.161	449.804	500.182	437.248	563.667	602.727	579.244	580.884	583.199	532.264	659.633	737.969	2299.8	2314.6	2316.38	2309.54	2311.47	2309.3	2306.22
287.489	546.968	587.239	543.679	546.382	610.307	497.335	559.567	459.646	555.826	447.349	530.03	467.008	500.229	418.8	419.806	440.032	439.563	395.79	1574.38	419.548	416.195	507.722	510.394	469.94	536.542	489.034	506.501	572.648	578.091	553.874	524.608	445.007	496.348	431.799	556.546	593.839	572.928	573.49	574.516	523.974	655.84	732.375	2299.3	2313.84	2315.75	2308.91	2310.65	2308.34	2305.38
284.188	540.13	578.54	539.285	539.587	602.352	493.874	555.271	453.595	550.773	446.19	523.705	460.5	495.549	412.048	413.808	436.457	430.664	389.328	1572.74	412.318	412.493	505.6	507.544	469.058	526.359	480.506	502.639	566.241	572.162	544.978	524.025	440.236	492.549	426.563	549.591	585.214	566.666	566.111	565.86	515.733	652.176	726.683	2298.79	2313.09	2315.13	2308.3	2309.84	2307.39	2304.55
280.957	533.32	569.94	535.067	533.055	594.406	490.777	551.201	447.646	545.799	445.123	517.335	454.028	490.754	405.394	407.847	432.873	421.814	382.953	1571.17	405.168	408.711	503.403	504.661	468.264	516.25	472.111	498.915	559.76	566.269	536.066	523.354	435.502	488.768	421.551	542.813	576.878	560.478	558.772	557.258	507.56	648.632	720.915	2298.29	2312.36	2314.54	2307.7	2309.04	2306.46	2303.74
277.792	526.536	561.468	531.013	526.794	586.479	488.014	547.337	441.822	540.895	444.114	510.955	447.606	485.851	398.863	401.95	429.28	413.063	376.697	1569.68	398.134	404.849	501.126	501.735	467.534	506.279	463.9	495.337	553.226	560.424	527.19	522.537	430.818	484.988	416.769	536.221	568.856	554.383	551.497	548.74	499.477	645.197	715.09	2297.8	2311.66	2313.96	2307.12	2308.27	2305.55	2302.95
274.692	519.776	553.153	527.11	520.812	578.583	485.556	543.66	436.144	536.049	443.132	504.602	441.249	480.85	392.482	396.144	425.68	404.457	370.591	1568.24	391.254	400.902	498.764	498.751	466.846	496.508	455.921	491.916	546.663	554.639	518.399	521.515	426.196	481.19	412.226	529.827	561.175	548.403	544.308	540.332	491.505	641.863	709.231	2297.31	2310.98	2313.41	2306.55	2307.52	2304.66	2302.19
271.651	513.039	545.026	523.347	515.118	570.727	483.373	540.151	430.632	531.251	442.144	498.314	434.97	475.759	386.278	390.454	422.073	396.043	364.669	1566.86	384.562	396.869	496.31	495.699	466.179	487.002	448.224	488.662	540.095	548.926	509.743	520.231	421.648	477.358	407.93	523.642	553.86	542.555	537.231	532.065	483.667	638.62	703.358	2296.84	2310.32	2312.88	2306.01	2306.8	2303.81	2301.47
268.668	506.321	537.115	519.71	509.719	562.922	481.436	536.79	425.307	526.489	441.117	492.127	428.784	470.585	380.277	384.907	418.462	387.87	358.961	1565.51	378.096	392.748	493.76	492.566	465.508	477.823	440.858	485.585	533.542	543.298	501.273	518.627	417.187	473.473	403.888	517.676	546.937	536.86	530.289	523.966	475.982	635.459	697.491	2296.39	2309.69	2312.37	2305.49	2306.12	2303	2300.77
265.739	499.622	529.45	516.188	504.625	555.179	479.716	533.559	420.191	521.752	440.019	486.078	422.705	465.337	374.504	379.529	414.846	379.984	353.5	1564.21	371.89	388.534	491.106	489.34	464.813	469.036	433.873	482.696	527.03	537.767	493.039	516.644	412.824	469.519	400.109	511.939	540.431	531.338	523.506	516.063	468.473	632.371	691.652	2295.95	2309.09	2311.88	2304.99	2305.48	2302.24	2300.12
262.861	492.939	522.061	512.768	499.843	547.507	478.183	530.438	415.303	517.031	438.817	480.204	416.747	460.025	368.986	374.347	411.228	372.433	348.317	1562.93	365.982	384.227	488.344	486.009	464.069	460.702	427.319	480.003	520.58	532.346	485.092	514.225	408.573	465.477	396.601	506.443	534.368	526.007	516.906	508.386	461.16	629.345	685.862	2295.54	2308.52	2311.4	2304.52	2304.88	2301.53	2299.51
260.03	486.271	514.978	509.438	495.382	539.917	476.808	527.408	410.666	512.314	437.478	474.541	410.925	454.655	363.75	369.386	407.608	365.264	343.445	1561.67	360.407	379.823	485.469	482.56	463.256	452.886	421.244	477.517	514.215	527.047	477.48	511.312	404.445	461.33	393.371	501.197	528.774	520.889	510.512	500.962	454.065	626.373	680.141	2295.16	2307.98	2310.95	2304.08	2304.33	2300.88	2298.95
257.243	479.614	508.23	506.187	491.25	532.419	475.56	524.45	406.3	507.59	435.97	469.126	405.253	449.236	358.822	364.674	403.988	358.524	338.916	1560.42	355.202	375.319	482.473	478.981	462.35	445.65	415.697	475.249	507.958	521.882	470.256	507.846	400.451	457.06	390.429	496.213	523.674	516.001	504.348	493.82	447.21	623.444	674.51	2294.8	2307.48	2310.51	2303.67	2303.84	2300.3	2298.44
254.497	472.968	501.846	503	487.456	525.023	474.412	521.545	402.225	502.849	434.26	463.997	399.745	443.777	354.228	360.237	400.367	352.262	334.761	1559.17	350.402	370.714	479.353	475.261	461.33	439.059	410.729	473.207	501.833	516.864	463.468	503.769	396.606	452.65	387.781	491.502	519.095	511.365	498.439	486.988	440.615	620.55	668.991	2294.48	2307.01	2310.1	2303.3	2303.4	2299.79	2297.98
251.79	466.33	495.855	499.867	484.007	517.741	473.333	518.673	398.464	498.079	432.315	459.189	394.415	438.287	349.994	356.101	396.749	346.524	331.013	1557.92	346.043	366.004	476.101	471.387	460.172	433.175	406.39	471.402	495.861	512.005	457.167	499.024	392.92	448.083	385.436	487.073	515.062	507	492.808	480.495	434.301	617.682	663.604	2294.19	2306.57	2309.7	2302.96	2303.03	2299.35	2297.59
249.116	459.698	490.289	496.775	480.912	510.583	472.293	515.816	395.036	493.27	430.103	454.74	389.278	432.772	346.147	352.292	393.133	341.358	327.703	1556.65	342.162	361.188	472.713	467.347	458.854	428.062	402.727	469.845	490.067	507.317	451.404	493.552	389.406	443.34	383.402	482.938	511.601	502.925	487.479	474.369	428.29	614.829	658.37	2293.94	2306.18	2309.32	2302.66	2302.72	2299	2297.26
246.474	453.076	485.168	493.714	478.173	503.559	471.268	512.958	391.956	488.415	427.602	450.674	384.345	427.243	342.703	348.83	389.523	336.797	324.852	1555.36	338.785	356.267	469.186	463.135	457.361	423.764	399.775	468.539	484.468	502.812	446.214	487.322	386.075	438.414	381.682	479.103	508.724	499.153	482.471	468.634	422.602	611.984	653.304	2293.73	2305.82	2308.95	2302.4	2302.49	2298.75	2297
243.86	446.486	480.483	490.687	475.771	496.692	470.24	510.099	389.207	483.522	424.831	446.966	379.613	421.712	339.647	345.708	385.93	332.822	322.437	1554.06	335.894	351.271	465.535	458.778	455.706	420.248	397.503	467.466	479.069	498.493	441.575	480.404	382.932	433.339	380.26	475.551	506.393	495.674	477.779	463.292	417.247	609.146	648.405	2293.56	2305.51	2308.6	2302.17	2302.32	2298.57	2296.8
241.269	439.959	476.218	487.7	473.679	490.002	469.199	507.246	386.766	478.602	421.818	443.578	375.079	416.191	336.952	342.911	382.369	329.397	320.421	1552.73	333.464	346.231	461.776	454.305	453.91	417.464	395.865	466.603	473.867	494.364	437.451	472.898	379.978	428.156	379.118	472.264	504.556	492.469	473.397	458.341	412.234	606.316	643.664	2293.43	2305.22	2308.27	2301.99	2302.21	2298.48	2296.66
238.697	433.522	472.356	484.756	471.872	483.51	468.132	504.401	384.61	473.668	418.593	440.474	370.738	410.693	334.592	340.426	378.853	326.49	318.771	1551.39	331.468	341.181	457.927	449.75	451.995	415.36	394.814	465.925	468.864	490.427	433.806	464.902	377.219	422.909	378.234	469.222	503.159	489.521	469.314	453.78	407.573	603.494	639.073	2293.33	2304.98	2307.95	2301.83	2302.16	2298.45	2296.57
236.141	427.205	468.881	481.863	470.324	477.24	467.028	501.57	382.715	468.732	415.185	437.615	366.584	405.232	332.542	338.239	375.396	324.064	317.45	1550.04	329.879	336.154	454.006	445.144	449.981	413.885	394.304	465.409	464.056	486.685	430.602	456.513	374.657	417.64	377.588	466.404	502.153	486.811	465.523	449.606	403.271	600.681	634.623	2293.26	2304.76	2307.65	2301.71	2302.15	2298.5	2296.54
233.596	421.036	465.776	479.024	469.01	471.211	465.875	498.758	381.057	463.804	411.623	434.965	362.613	399.819	330.776	336.335	372.01	322.087	316.423	1548.68	328.671	331.184	450.03	440.518	447.888	412.987	394.288	465.031	459.445	483.141	427.804	447.83	372.295	412.393	377.161	463.791	501.484	484.321	462.014	445.817	399.339	597.878	630.308	2293.23	2304.57	2307.37	2301.62	2302.19	2298.6	2296.55
231.059	415.045	463.024	476.245	467.902	465.447	464.66	495.97	379.614	458.898	407.937	432.486	358.82	394.468	329.267	334.701	368.712	320.524	315.656	1547.31	327.817	326.303	446.016	435.906	445.737	412.615	394.72	464.766	455.028	479.799	425.374	438.95	370.136	407.211	376.932	461.362	501.101	482.035	458.78	442.412	395.785	595.085	626.119	2293.22	2304.42	2307.09	2301.56	2302.28	2298.75	2296.6
228.525	409.26	460.608	473.532	466.977	459.969	463.371	493.209	378.361	454.024	404.155	430.14	355.201	389.192	327.991	333.323	365.513	319.341	315.114	1545.94	327.29	321.545	441.983	431.338	443.55	412.717	395.553	464.592	450.806	476.66	423.278	429.972	368.184	402.136	376.882	459.099	500.951	479.934	455.811	439.387	392.618	592.303	622.049	2293.23	2304.28	2306.84	2301.52	2302.39	2298.96	2296.69
225.99	403.711	458.513	470.889	466.208	454.799	461.998	490.481	377.276	449.195	400.307	427.89	351.75	384.003	326.921	332.186	362.427	318.504	314.76	1544.56	327.064	316.944	437.947	426.846	441.347	413.243	396.741	464.484	446.778	473.727	421.478	420.994	366.442	397.211	376.99	456.981	500.983	477.999	453.1	436.742	389.847	589.534	618.088	2293.27	2304.17	2306.59	2301.5	2302.53	2299.2	2296.81
223.452	398.425	456.721	468.321	465.568	449.958	460.526	487.791	376.334	444.423	396.422	425.699	348.463	378.914	326.032	331.277	359.469	317.979	314.56	1543.18	327.112	312.531	433.926	422.463	439.148	414.142	398.237	464.418	442.941	471.005	419.937	412.113	364.913	392.479	377.236	454.988	501.145	476.214	450.636	434.473	387.481	586.777	614.23	2293.32	2304.09	2306.36	2301.5	2302.7	2299.48	2296.96
220.904	393.433	455.216	465.835	465.033	445.468	458.946	485.143	375.514	439.719	392.53	423.529	345.335	373.939	325.297	330.581	356.652	317.731	314.479	1541.8	327.407	308.341	429.938	418.22	436.975	415.361	399.996	464.371	439.297	468.494	418.621	403.428	363.6	387.983	377.601	453.1	501.385	474.56	448.413	432.58	385.529	584.033	610.466	2293.4	2304.02	2306.14	2301.52	2302.88	2299.78	2297.13
218.344	388.762	453.981	463.435	464.577	441.351	457.243	482.541	374.79	435.096	388.658	421.343	342.362	369.09	324.691	330.085	353.99	317.726	314.481	1540.43	327.923	304.407	426	414.149	434.849	416.849	401.969	464.319	435.844	466.199	417.491	395.038	362.507	383.766	378.063	451.298	501.651	473.02	446.42	431.059	384	581.303	606.789	2293.49	2303.97	2305.93	2301.56	2303.08	2300.11	2297.33
215.768	384.442	453	461.126	464.174	437.629	455.408	479.991	374.139	430.564	384.838	419.104	339.538	364.379	324.188	329.774	351.496	317.931	314.531	1539.06	328.634	300.761	422.129	410.281	432.79	418.555	404.112	464.237	432.581	464.121	416.511	387.039	361.637	379.87	378.603	449.561	501.89	471.575	444.65	429.909	382.903	578.588	603.19	2293.59	2303.93	2305.73	2301.61	2303.28	2300.46	2297.54
213.172	380.501	452.255	458.914	463.797	434.323	453.427	477.497	373.539	426.136	381.097	416.773	336.858	359.82	323.763	329.635	349.185	318.31	314.595	1537.7	329.512	297.438	418.343	406.65	430.818	420.428	406.377	464.103	429.508	462.264	415.646	379.53	360.993	376.34	379.201	447.869	502.051	470.209	443.094	429.128	382.247	575.888	599.662	2293.7	2303.91	2305.54	2301.67	2303.48	2300.81	2297.76
210.551	376.969	451.73	456.803	463.422	431.455	451.289	475.064	372.966	421.824	377.465	414.314	334.319	355.426	323.389	329.653	347.07	318.83	314.636	1536.35	330.531	294.47	414.659	403.285	428.956	422.417	408.718	463.891	426.623	460.632	414.859	372.609	360.577	373.217	379.837	446.204	502.082	468.902	441.744	428.713	382.041	573.205	596.196	2293.81	2303.9	2305.36	2301.75	2303.67	2301.16	2297.98
207.901	373.874	451.41	454.8	463.022	429.047	448.981	472.697	372.396	417.64	373.971	411.689	331.915	351.209	323.041	329.815	345.164	319.457	314.621	1535.01	331.665	291.89	411.096	400.221	427.223	424.47	411.089	463.579	423.926	459.225	414.113	366.374	360.394	370.544	380.491	444.544	501.932	467.637	440.59	428.663	382.293	570.538	592.785	2293.93	2303.9	2305.2	2301.83	2303.86	2301.52	2298.21
205.219	371.246	451.276	452.909	462.572	427.12	446.492	470.4	371.806	413.595	370.644	408.861	329.641	347.182	322.692	330.107	343.482	320.156	314.512	1533.69	332.886	289.732	407.67	397.487	425.641	426.535	413.443	463.142	421.416	458.048	413.372	360.923	360.447	368.365	381.143	442.87	501.547	466.396	439.624	428.975	383.014	567.889	589.421	2294.06	2303.91	2305.04	2301.91	2304.03	2301.86	2298.44
202.501	369.112	451.313	451.135	462.046	425.697	443.81	468.178	371.173	409.701	367.514	405.792	327.493	343.358	322.318	330.513	342.037	320.893	314.277	1532.39	334.168	288.03	404.398	395.116	424.229	428.562	415.733	462.557	419.093	457.104	412.599	356.354	360.739	366.721	381.772	441.161	500.876	465.162	438.838	429.648	384.211	565.257	586.095	2294.18	2303.92	2304.89	2302	2304.18	2302.18	2298.65
199.743	367.503	451.503	449.484	461.418	424.798	440.923	466.036	370.472	405.971	364.61	402.446	325.465	339.75	321.892	331.021	340.843	321.635	313.878	1531.1	335.485	286.815	401.299	393.141	423.01	430.499	417.913	461.8	416.955	456.394	411.759	352.766	361.273	365.657	382.359	439.399	499.867	463.916	438.223	430.68	385.895	562.645	582.8	2294.3	2303.94	2304.75	2302.09	2304.3	2302.49	2298.86
196.94	366.446	451.83	447.962	460.663	424.447	437.818	463.978	369.681	402.415	361.96	398.783	323.554	336.37	321.388	331.617	339.913	322.346	313.282	1529.84	336.81	286.121	398.39	391.592	422.003	432.294	419.937	460.846	415.001	455.922	410.814	350.256	362.051	365.215	382.883	437.564	498.469	462.64	437.77	432.067	388.073	560.053	579.527	2294.42	2303.95	2304.61	2302.17	2304.39	2302.76	2299.05
194.089	365.97	452.278	446.572	459.754	424.664	434.484	462.009	368.777	399.046	359.595	394.768	321.754	333.232	320.781	332.286	339.262	322.993	312.452	1528.61	338.116	285.982	395.688	390.502	421.23	433.897	421.758	459.672	413.232	455.691	409.728	348.922	363.079	365.438	383.324	435.634	496.628	461.317	437.47	433.809	390.754	557.48	576.27	2294.53	2303.97	2304.49	2302.25	2304.44	2303	2299.22
191.185	366.106	452.83	445.321	458.666	425.471	430.909	460.134	367.735	395.876	357.543	390.362	320.061	330.349	320.044	333.014	338.903	323.542	311.355	1527.4	339.377	286.431	393.211	389.902	420.711	435.257	423.33	458.255	411.645	455.704	408.466	348.863	364.358	366.368	383.663	433.591	494.294	459.929	437.316	435.903	393.949	554.929	573.019	2294.62	2303.98	2304.37	2302.33	2304.45	2303.2	2299.37
188.226	366.881	453.469	444.213	457.373	426.891	427.081	458.357	366.532	392.916	355.833	385.529	318.469	327.733	319.153	333.788	338.85	323.957	309.954	1526.22	340.566	287.501	390.976	389.824	420.467	436.321	424.606	456.57	410.241	455.963	406.989	350.176	365.892	368.049	383.88	431.414	491.414	458.459	437.298	438.348	397.665	552.399	569.768	2294.71	2303.99	2304.25	2302.4	2304.41	2303.35	2299.48
185.206	368.324	454.178	443.254	455.849	428.944	422.987	456.684	365.145	390.179	354.495	380.231	316.974	325.396	318.081	334.593	339.116	324.206	308.214	1525.07	341.656	289.225	389.001	390.301	420.519	437.038	425.539	454.593	409.019	456.472	405.263	352.959	367.684	370.524	383.953	429.084	487.936	456.887	437.409	441.14	401.912	549.892	566.507	2294.78	2304	2304.14	2302.45	2304.31	2303.44	2299.57
182.121	370.464	454.941	442.449	454.069	431.652	418.616	455.118	363.551	387.675	353.558	374.43	315.571	323.353	316.802	335.415	339.716	324.254	306.1	1523.96	342.621	291.637	387.303	391.363	420.888	437.357	426.084	452.301	407.977	457.232	403.25	357.312	369.737	373.835	383.864	426.581	483.808	455.196	437.638	444.278	406.698	547.408	563.23	2294.83	2303.99	2304.04	2302.5	2304.16	2303.48	2299.61
178.969	373.33	455.742	441.804	452.007	435.038	413.956	453.665	361.725	385.418	353.051	368.089	314.256	321.615	315.29	336.24	340.663	324.067	303.577	1522.88	343.434	294.769	385.9	393.043	421.595	437.228	426.194	449.669	407.115	458.248	400.915	363.33	372.055	378.025	383.591	423.884	478.979	453.369	437.978	447.76	412.033	544.947	559.927	2294.86	2303.97	2303.94	2302.52	2303.94	2303.45	2299.62
175.754	376.926	456.555	441.316	449.644	439.1	409.012	452.322	359.655	383.409	352.989	361.195	313.027	320.187	313.532	337.053	341.953	323.621	300.627	1521.84	344.073	298.632	384.812	395.345	422.641	436.613	425.835	446.691	406.43	459.501	398.237	371.05	374.627	383.103	383.123	420.986	473.42	451.396	438.418	451.569	417.903	542.515	556.608	2294.88	2303.94	2303.85	2302.54	2303.65	2303.35	2299.57
172.522	381.156	457.323	440.958	446.997	443.75	403.858	451.054	357.36	381.615	353.327	353.833	311.899	319.035	311.554	337.83	343.515	322.931	297.298	1520.88	344.537	303.153	384.069	398.155	423.96	435.539	425.03	443.423	405.915	460.892	395.265	380.251	377.386	388.936	382.47	417.925	467.202	449.303	438.938	455.623	424.207	540.126	553.343	2294.87	2303.9	2303.76	2302.53	2303.3	2303.18	2299.49
169.326	385.897	457.979	440.694	444.089	448.875	398.585	449.821	354.873	379.992	354.01	346.115	310.889	318.116	309.398	338.545	345.26	322.025	293.653	1520.02	344.828	308.232	383.706	401.335	425.465	434.049	423.814	439.939	405.559	462.302	392.062	390.649	380.254	395.358	381.654	414.751	460.421	447.123	439.518	459.826	430.82	537.802	550.222	2294.84	2303.85	2303.68	2302.51	2302.91	2302.96	2299.37
166.222	391.029	458.458	440.488	440.942	454.366	393.284	448.58	352.224	378.496	354.977	338.149	310.015	317.387	307.103	339.172	347.1	320.929	289.758	1519.3	344.949	313.771	383.755	404.742	427.068	432.183	422.221	436.312	405.353	463.609	388.695	401.96	383.149	402.203	380.693	411.513	453.169	444.892	440.135	464.082	437.618	535.562	547.331	2294.8	2303.78	2303.61	2302.47	2302.48	2302.69	2299.21
163.264	396.429	458.694	440.307	437.579	460.109	388.047	447.29	349.444	377.084	356.172	330.047	309.295	316.807	304.708	339.687	348.945	319.669	285.678	1518.76	344.903	319.675	384.25	408.238	428.685	429.984	420.288	432.616	405.286	464.695	385.227	413.901	385.991	409.303	379.606	408.263	445.543	442.643	440.767	468.295	444.477	533.425	544.758	2294.75	2303.7	2303.56	2302.41	2302.03	2302.39	2299.03
160.506	401.976	458.619	440.113	434.025	465.993	382.964	445.909	346.564	375.714	357.537	321.917	308.746	316.332	302.254	340.063	350.707	318.271	281.476	1518.41	344.693	325.844	385.224	411.68	430.227	427.494	418.05	428.924	405.35	465.439	381.724	426.188	388.702	416.493	378.413	405.049	437.637	440.41	441.394	472.367	451.273	531.412	542.592	2294.69	2303.61	2303.52	2302.33	2301.57	2302.05	2298.82
158.004	407.55	458.169	439.873	430.303	471.908	378.126	444.397	343.614	374.341	359.013	313.871	308.387	315.92	299.779	340.274	352.297	316.762	277.218	1518.3	344.321	332.181	386.712	414.93	431.61	424.753	415.541	425.31	405.532	465.722	378.249	438.537	391.2	423.605	377.134	401.922	429.546	438.227	441.994	476.204	457.881	529.542	540.919	2294.62	2303.51	2303.49	2302.23	2301.11	2301.7	2298.59
155.811	413.027	457.278	439.551	426.435	477.741	373.625	442.711	340.625	372.922	360.543	306.017	308.236	315.529	297.324	340.296	353.626	315.168	272.968	1518.47	343.79	338.589	388.745	417.846	432.747	421.805	412.798	421.846	405.825	465.424	374.868	450.665	393.406	430.473	375.788	398.932	421.364	436.13	442.546	479.708	464.178	527.835	539.829	2294.56	2303.4	2303.49	2302.11	2300.66	2301.34	2298.35
153.983	418.287	455.878	439.112	422.445	483.381	369.552	440.81	337.628	371.413	362.068	298.467	308.309	315.114	294.929	340.103	354.606	313.516	268.79	1518.93	343.104	344.971	391.359	420.289	433.551	418.691	409.854	418.608	406.218	464.425	371.645	462.288	395.239	436.931	374.393	396.128	413.186	434.151	443.027	482.783	470.039	526.312	539.408	2294.49	2303.28	2303.51	2301.97	2300.24	2300.98	2298.1
152.573	423.208	453.905	438.521	418.356	488.716	365.998	438.653	334.655	369.773	363.532	291.33	308.626	314.635	292.632	339.669	355.147	311.832	264.75	1519.73	342.264	351.227	394.586	422.116	433.937	415.452	406.746	415.668	406.702	462.605	368.645	473.122	396.62	442.811	372.971	393.562	405.106	432.326	443.416	485.333	475.34	524.991	539.745	2294.42	2303.15	2303.55	2301.82	2299.86	2300.62	2297.84
151.637	427.668	451.292	437.741	414.191	493.636	363.053	436.197	331.735	367.956	364.875	284.717	309.204	314.048	290.474	338.968	355.16	310.143	260.912	1520.91	341.275	357.262	398.46	423.189	433.817	412.131	403.509	413.099	407.266	459.844	365.933	482.883	397.469	447.948	371.539	391.282	397.221	430.688	443.692	487.262	479.957	523.892	540.927	2294.36	2303.01	2303.61	2301.64	2299.53	2300.28	2297.58
151.229	431.546	447.973	436.739	409.974	498.028	360.81	433.402	328.899	365.919	366.04	278.738	310.06	313.311	288.495	337.976	354.558	308.474	257.341	1522.48	340.138	362.977	403.013	423.367	433.105	408.769	400.179	410.975	407.9	456.022	363.574	491.288	397.705	452.175	370.118	389.338	389.624	429.271	443.832	488.473	483.766	523.036	543.042	2294.31	2302.86	2303.7	2301.44	2299.27	2299.97	2297.33
151.403	434.721	443.882	435.479	405.728	501.78	359.359	430.225	326.179	363.62	366.969	273.501	311.213	312.381	286.733	336.665	353.251	306.852	254.101	1524.49	338.856	368.275	408.281	422.509	431.715	405.408	396.789	409.37	408.595	451.019	361.631	498.053	397.249	455.324	368.727	387.782	382.409	428.11	443.817	488.869	486.642	522.442	546.179	2294.27	2302.7	2303.83	2301.22	2299.07	2299.69	2297.08
152.215	437.071	438.953	433.926	401.475	504.783	358.791	426.625	323.605	361.014	367.603	269.119	312.68	311.216	285.23	335.012	351.151	305.303	251.257	1526.97	337.433	373.058	414.296	420.474	429.561	402.09	393.376	408.357	409.34	444.716	360.171	502.894	396.021	457.231	367.385	386.662	375.673	427.238	443.624	488.355	488.461	522.13	550.424	2294.24	2302.53	2303.98	2300.98	2298.97	2299.45	2296.84
153.718	438.474	433.12	432.044	397.24	506.923	359.197	422.562	321.209	358.059	367.886	265.701	314.479	309.772	284.024	332.99	348.168	303.855	248.873	1529.95	335.871	377.228	421.091	417.123	426.556	398.856	389.975	408.01	410.127	436.993	359.257	505.527	393.94	457.727	366.111	386.029	369.509	426.691	443.231	486.834	489.1	522.12	555.865	2294.23	2302.35	2304.17	2300.72	2298.96	2299.27	2296.63
155.968	438.808	426.316	429.798	393.046	508.09	360.669	417.992	319.02	354.711	367.759	263.356	316.628	308.008	283.155	330.574	344.213	302.532	247.014	1533.47	334.173	380.689	428.7	412.315	422.614	395.749	386.621	408.401	410.944	427.729	358.954	505.669	390.927	456.646	364.926	385.932	364.012	426.502	442.617	484.21	488.434	522.432	562.592	2294.24	2302.17	2304.39	2300.44	2299.06	2299.15	2296.43
159.018	437.953	418.477	427.154	388.916	508.172	363.298	412.875	317.069	350.927	367.165	262.195	319.145	305.88	282.664	327.737	339.199	301.362	245.745	1537.55	332.342	383.342	437.157	405.909	417.649	392.811	383.349	409.605	411.783	416.806	359.327	503.036	386.902	453.822	363.848	386.422	359.277	426.705	441.76	480.386	486.339	523.084	570.69	2294.27	2301.97	2304.65	2300.14	2299.28	2299.09	2296.26
162.924	435.787	409.535	424.075	384.872	507.057	367.174	407.169	315.389	346.662	366.044	262.329	322.048	303.346	282.589	324.456	333.036	300.371	245.13	1542.24	330.381	385.09	446.495	397.765	411.574	390.082	380.195	411.694	412.633	404.102	360.44	497.345	381.784	449.088	362.897	387.548	355.399	427.334	440.64	475.266	482.69	524.098	580.249	2294.33	2301.77	2304.96	2299.81	2299.65	2299.12	2296.13
167.74	432.188	399.425	420.527	380.939	504.635	372.389	400.832	314.008	341.875	364.34	263.866	325.354	300.364	282.97	320.703	325.635	299.586	245.234	1547.55	328.292	385.835	456.747	387.742	404.302	387.605	377.193	414.743	413.485	389.499	362.359	488.311	375.493	442.278	362.092	389.361	352.472	428.425	439.233	468.754	477.364	525.493	591.355	2294.42	2301.57	2305.3	2299.46	2300.15	2299.24	2296.02
173.52	427.034	388.081	416.474	377.139	500.793	379.034	393.824	312.958	336.521	361.994	266.918	329.081	296.89	283.847	316.454	316.908	299.032	246.121	1553.54	326.078	385.48	467.947	375.701	395.748	385.422	374.38	418.825	414.328	372.876	365.148	475.65	367.95	433.225	361.453	391.911	350.591	430.01	437.52	460.753	470.236	527.289	604.097	2294.53	2301.35	2305.69	2299.09	2300.82	2299.45	2295.96
180.319	420.204	375.436	411.882	373.496	495.42	387.201	386.101	312.271	330.557	358.948	271.594	333.248	292.883	285.26	311.682	306.766	298.736	247.856	1560.23	323.742	383.926	480.128	361.5	385.825	383.575	371.79	424.013	415.152	354.113	368.872	459.08	359.075	421.762	360.999	395.247	349.851	432.124	435.478	451.168	461.183	529.506	618.563	2294.68	2301.13	2306.13	2298.69	2301.66	2299.77	2295.94
188.192	411.577	361.424	406.715	370.033	488.404	396.979	377.624	311.976	323.94	355.145	278.005	337.871	288.299	287.249	306.363	295.12	298.724	250.505	1567.65	321.288	381.078	493.324	344.999	374.447	382.105	369.459	430.381	415.949	333.091	373.594	438.317	348.787	407.722	360.75	399.42	350.347	434.801	433.086	439.901	450.08	532.162	634.84	2294.86	2300.9	2306.61	2298.27	2302.68	2300.2	2295.98
197.193	401.031	345.98	400.937	366.773	479.635	408.461	368.35	312.105	316.626	350.526	286.26	342.969	283.096	289.852	300.47	281.881	299.024	254.13	1575.83	318.717	376.836	507.568	326.058	361.527	381.053	367.422	438.002	416.707	309.69	379.381	413.076	337.007	390.94	360.724	404.479	352.173	438.076	430.321	426.857	436.802	535.279	653.017	2295.09	2300.67	2307.15	2297.83	2303.9	2300.76	2296.06
207.377	388.444	329.038	394.514	363.74	469	421.737	358.238	312.688	308.572	345.034	296.469	348.56	277.231	293.111	293.979	266.961	299.66	258.798	1584.82	316.033	371.103	522.894	304.536	346.98	380.463	365.713	446.95	417.417	283.789	386.297	383.073	323.654	371.249	360.941	410.474	355.424	441.982	427.164	411.938	421.226	538.876	673.18	2295.36	2300.43	2307.74	2297.36	2305.32	2301.46	2296.21
218.798	373.696	310.53	387.41	360.956	456.388	436.898	347.246	313.756	299.735	338.611	308.744	354.661	270.662	297.064	286.863	250.27	300.66	264.572	1594.64	313.238	363.782	539.335	280.292	330.718	380.375	364.369	457.298	418.07	255.269	394.406	348.026	308.649	348.482	361.422	417.457	360.194	446.554	423.592	395.05	403.228	542.973	695.418	2295.67	2300.19	2308.38	2296.87	2306.97	2302.29	2296.41
231.511	356.663	290.393	379.591	358.446	441.688	454.037	335.333	315.34	290.07	331.198	323.193	361.29	263.346	301.751	279.097	231.72	302.05	271.517	1605.33	310.336	354.776	556.925	253.187	312.655	380.832	363.425	469.12	418.655	224.011	403.774	307.651	291.911	322.471	362.184	425.475	366.579	451.826	419.583	376.094	382.683	547.589	719.819	2296.03	2299.94	2309.08	2296.36	2308.84	2303.28	2296.69
[truncated: 4 more columns]
